# Supplementary material for: Relationship between lay and expert perceptions of COVID-19 vaccine development timelines in Canada and USA
Source: PLoS One. 2022 Feb 15;17(2):e0262740. doi: 10.1371/journal.pone.0262740 (PMC8846503; doi:10.1371/journal.pone.0262740)
Supplement: S1 File — (ZIP) [file pone.0262740.s002.zip]

Archive with 4 entries (4 files):
- Data/Canada_vaccine.csv
- Data/Codebook.docx
- Data/French_vaccine.csv
- Data/US_vaccine.csv
