# Supplementary material for: Relationship between lay and expert perceptions of COVID-19 vaccine development timelines in Canada and USA
Source: PLoS One. 2022 Feb 15;17(2):e0262740. doi: 10.1371/journal.pone.0262740 (PMC8846503; doi:10.1371/journal.pone.0262740)
Supplement: S1 File — (ZIP) [file pone.0262740.s002.zip › Data/Canada_vaccine.csv]

	P3.best	P3.soonest	P3.latest	atrisk.best	atrisk.soonest	atrisk.latest	public.best	public.soonest	public.latest	blackbox	nulloutcome	q1	q2	q3	q4	q5	education	age	gender	ethnicity	stance	party	knowledge
1	5	5	5	5	5	5	5	5	5	53.65	75.04	3	3	3	3	3	6	31	2	7	4	1	1
2	9	4	23	16	2	30	26	5	27	49.58	40.56	4	3	2	3	2	3	60	1	7	4	1	3
3	5	NA	NA	NA	NA	5	NA	NA	6	83.94	70.99	4	4	2	2	2	1	71	2	7	2	1	2
4	11	8	17	11	8	17	11	8	17	NA	NA	1	4	4	1	3	3	40	2		3	NA	2
5	8	5	13	8	5	17	14	5	17	51.97	NA	4	4	3	2	2	1	59	1	1	2	1	2
6	11	14	18	6	11	18	6	11	23	70.14	71.27	3	4	3	3	3	3	58	2	1	4	1	3
7	NA	NA	NA	NA	NA	NA	NA	NA	NA	10.28	18.59	2	4	4	4	3	4	50	2	7	4	3	6
8	17	17	29	17	5	29	17	17	29	88.85	64.91	4	2	4	2	2	3	38	2	7	2	NA	2
9	9	6	17	8	6	16	10	7	16	21.49	27.46	2	5	3	2	2	3	33	2	7	5	1	2
10	10	5	137	5	5	137	5	5	137	73.24	75.21	4	5	4	1	3	4	32	2	7	3	2	3
11	4	2	9	7	5	10	8	6	12	21.13	51.27	4	4	3	2	3	2	59	2	7	5	3	2
12	17	17	65	53	41	137	53	137	137	NA	NA	3	4	5	4	3	1	18	1	7	3	3	3
13	6	5	11	14	11	18	17	14	18	NA	35.07	3	3	4	3	3	1	21	1	7	7	3	2
14	6	3	23	7	3	28	4	4	5	48.31	49.58	3	3	3	3	3	NA	30	2	7	3	2	4
15	5	14	14	3	3	15	14	5	14	72.21	62.21	4	4	3	1	2	8	38	2	7	4	3	2
16	5	8	2	6	6	3	9	7	4	68.87	50.14	3	4	3	2	5	4	65	2	9	4	6	1
17	7	6	5	7	6	5	8	4	11	20.42	70.14	5	4	4	3	4	1	56	2	2	6	4	1
18	4	3	18	5	4	18	6	5	20	52.54	62.82	4	4	3	4	3	3	35	2	3	4	1	3
19	11	5	2	6	1	2	11	4	5	59.15	69.58	2	4	4	1	2	3	28	2	1	4	1	2
20	6	6	12	6	4	12	6	6	12	10	30.42	4	4	3	4	3	3	23	2	1	3	2	2
21	12	12	29	12	6	17	12	6	17	84.98	90.25	5	1	5	1	1	2	49	1	7	4	2	3
22	3	2	4	4	3	5	5	4	6	71.55	66.9	4	2	5	2	2	2	58	2	9	1	6	1
23	17	11	23	11	8	18	15	11	23	NA	NA	5	3	4	3	1	3	26	2	1	4	6	1
24	11	4	14	11	7	18	14	10	20	39.86	50.56	4	4	3	2	2	3	24	2	1	6	1	3
25	29	17	53	17	17	53	17	17	53	NA	40.71	2	4	4	2	2	3	21	1	3	5	1	2
26	2	2	4	5	4	6	8	6	11	70.56	71.27	4	4	3	4	2	3	54	2	7	3	2	2
27	7	4	14	7	-5	14	7	4	14	80.56	51.55	4	3	4	4	2	3	36	1	4	3	1	2
28	8	7	26	9	7	26	11	8	26	60.7	50.42	4	3	3	1	3	3	81	2	1	6	1	2
29	6	5	18	7	5	19	8	5	20	50.28	50.56	4	4	3	3	3	2	64	2	7	4	1	3
30	6	5	7	6	5	7	6	5	7	10	20.42	2	3	4	4	3	3	41	1	7	5	6	3
31	NA	NA	NA	9	8	12	18	17	26	61.88	58.75	4	4	2	3	3	1	40	1	7	7	3	2
32	4	2	11	5	4	15	17	12	20	71.41	55.92	5	4	3	2	3	4	30	2	1	5	1	2
33	14	10	22	14	10	22	14	10	22	NA	NA	4	3	3	3	2	9	68	1	9	4	2	1
34	2	3	6	3	4	6	6	6	6	69.64	88.86	5	5	5	4	5	3	32	1	7	2	1	3
35	6	4	11	11	8	13	12	8	15	NA	NA	3	3	4	2	4	3	46	1	7	1	2	2
36	6	3	11	6	3	12	7	2	14	75.96	74.54	4	4	4	4	4	2	43	2	1	5	1	3
37	20	6	29	20	6	29	20	6	29	NA	NA	3	4	3	2	3	8	51	1	7	4	1	3
38	15	9	61	17	13	65	21	15	65	27.46	51.13	2	4	2	2	3	4	47	2	7	3	2	1
39	3	1	6	5	4	8	5	4	9	35.07	50.56	2	4	3	2	3	4	64	2	7	5	1	3
40	7	4	47	10	3	14	9	4	21	NA	NA	4	3	3	3	3	2	39	1	7	4	3	4
41	17	17	41	5	5	17	17	17	41	73.22	73.99	4	4	4	2	1	8	42	1	7	3	1	3
42	11	11	18	17	15	137	16	11	26	NA	50	5	4	5	2	1	3	51	1	1	5	NA	4
43	6	3	18	6	4	18	8	-6	21	66.02	77.16	4	2	5	4	2	2	36	1	7	3	2	1
44	1	3	5	11	14	18	9	11	12	4.37	18.31	4	5	5	5	4	7	33	2	7	3	2	3
45	NA	NA	NA	29	29	41	29	29	41	NA	NA	3	3	3	3	3	1	22	1	7	6	1	5
46	12	3	17	9	3	14	12	5	21	50.81	61.96	4	4	3	1	2	3	51	2	1	4	2	2
47	15	6	18	10	6	17	18	6	18	100	51.15	4	4	2	5	1	2	41	1	7	4	4	1
48	5	4	9	6	4	12	9	5	17	50.71	73.59	3	4	4	3	2	4	35	2	7	3	2	2
49	NA	NA	NA	NA	NA	NA	NA	NA	NA	90.7	91.27	4	4	4	3	1	2	57	1	7	1	2	6
50	8	19	32	18	20	21	20	21	22	NA	60	4	4	3	3	2	2	36	1	7	2	2	2
51	5	NA	NA	9	6	15	17	NA	NA	38.16	60.17	4	4	4	2	4	4	64	2	7	3	1	3
52	NA	NA	NA	NA	NA	NA	NA	NA	NA	100	99.86	4	4	3	4	2	4	58	1	7	7	1	6
53	17	5	29	17	5	29	17	5	29	60.77	52.79	2	3	3	4	3	2	56	2	7	3	2	3
54	23	10	35	26	14	38	38	26	50	NA	50.7	4	2	4	3	2	3	63	2	7	1	2	1
55	20	12	39	31	10	45	106	60	133	100	100	5	2	5	4	5	1	18	1	7	4	1	3
56	5	-6	11	5	6	8	5	6	11	61.83	41.83	2	4	3	4	4	3	42	1	7	3	2	2
57	17	17	41	13	13	37	13	13	32	45.04	67.12	4	3	3	2	2	1	37	2	7	4	1	3
58	4	7	9	9	10	13	9	11	12	NA	NA	3	4	4	2	2	3	40	2	7	6	1	2
59	4	3	9	7	6	9	8	6	9	80.56	69.86	5	4	4	2	2	3	53	2	7	6	4	2
60	11	8	18	11	8	18	17	11	18	10.31	54.06	4	5	3	3	3	8	60	1	7	4	1	3
61	12	5	14	11	11	17	23	18	29	NA	NA	3	3	3	3	3	3	45	1	1	2	2	4
62	6	5	11	6	5	11	17	11	23	50	100	4	5	3	1	1	3	60	2	8	5	1	3
63	7	6	26	7	6	14	7	6	26	90.7	60.28	4	3	4	2	2	3	50	1	7	3	2	2
64	5	4	9	9	7	15	15	10	20	29.92	18.37	4	3	3	3	2	8	51	1	1	4	3	2
65	7	7	14	9	9	16	6	5	7	61.97	67.75	2	4	3	4	2	3	45	2	7	3	2	3
66	17	17	29	17	17	29	29	29	29	78.87	77.74	4	4	2	1	2	3	62	1	1	4	1	3
67	23	8	137	29	10	137	23	6	137	70.52	82.84	3	3	4	2	2	4	43	1	7	4	7	1
68	7	5	11	9	6	11	10	9	15	70.47	59.05	5	4	3	2	1	4	37	1	1	5	3	2
69	7	4	25	12	6	24	27	11	39	49.44	29.44	4	4	2	2	3	2	74	2	1	5	1	4
70	2	5	2	8	17	6	8	10	7	40.26	60.06	3	4	3	4	2	4	46	1	1	5	6	1
71	17	17	26	17	17	26	17	17	26	40.28	39.15	4	2	3	3	2	3	41	1	1	4	1	2
72	5	3	8	11	9	16	17	11	29	61.27	72.96	5	4	2	2	2	6	50	2	7	5	2	2
73	11	11	59	11	11	59	11	11	59	47.17	49.43	3	4	4	3	2	2	71	2	7	5	1	NA
74	17	17	65	29	17	77	41	29	125	65.31	67.81	4	4	4	2	1	1	43	2	7	4	1	2
75	12	4	6	12	10	17	15	11	20	95.07	85.35	4	3	4	2	2	3	47	1	1	2	2	2
76	11	11	17	11	11	17	11	11	17	NA	NA	4	4	3	1	2	3	59	1	7	4	1	2
77	3	1	8	1	0	4	2	1	4	60.67	61.8	4	5	3	4	3	3	33	2	7	4	1	2
78	34	26	121	34	25	110	46	60	122	0.04	33.04	4	5	4	1	3	3	66	2	7	5	1	3
79	17	17	29	17	17	29	17	17	29	100	100	4	2	5	1	1	8	53	1	9	4	2	2
80	3	2	5	8	11	17	17	13	20	80.56	68.31	4	4	2	2	2	3	45	1	7	4	2	3
81	10	6	15	8	6	17	12	9	22	60	58.75	3	4	3	2	3	3	28	1	7	5	3	1
82	20	20	125	20	12	125	20	20	116	80.42	71.41	4	4	3	1	2	1	65	1	7	4	1	2
83	18	6	53	6	18	42	30	30	NA	56.6	56.6	5	3	3	2	1	8	42	1	7	4	3	NA
84	5	2	14	5	2	8	5	2	8	24.43	8.77	2	5	2	1	2	3	42	1	1	4	1	4
85	9	5	13	18	8	137	29	17	137	NA	NA	3	3	3	3	2	8	56	1	7	3	2	2
86	18	10	29	12	8	29	17	14	41	70.56	60.28	3	5	2	4	3	3	54	1	7	3	2	4
87	8	7	18	10	8	19	11	8	13	90.33	70.57	4	4	5	1	5	3	36	2	1	2	1	1
88	7	4	8	8	6	10	8	5	10	40.9	20.51	4	5	2	1	2	2	19	2	4	4	1	1
89	17	5	8	7	7	14	6	14	6	NA	NA	5	4	4	4	4	3	34	1	2	1	1	1
90	5	8	11	8	10	12	-1	7	10	NA	NA	3	4	4	2	4	1	47	1	7	4	1	3
91	5	4	14	7	7	13	9	9	15	70.42	70.28	3	4	2	2	3	1	58	2	7	3	2	2
92	4	2	11	14	8	125	14	13	137	70.28	79.86	4	5	2	1	4	4	62	2	7	6	6	2
93	2	1	7	6	4	10	4	3	10	30.5	50.02	4	3	2	1	1	2	66	2	7	4	2	1
94	17	5	23	7	18	85	8	20	59	49.72	33.66	4	2	4	4	3	3	27	1	1	2	4	3
95	8	7	11	7	6	10	8	6	18	20.33	49.84	2	4	3	3	3	1	59	1	7	2	2	3
96	18	16	57	32	23	67	69	55	96	NA	NA	4	2	3	3	3	2	23	1	9	4	6	1
97	4	2	11	5	3	11	11	7	17	50	60	3	4	3	3	3	8	56	2	7	4	1	1
98	11	6	14	11	7	17	12	7	20	65.53	50.25	4	3	4	1	4	3	29	1	1	6	1	2
99	8	4	18	8	5	11	8	5	11	NA	NA	4	4	4	3	2	1	30	2	7	4	1	2
100	6	5	17	9	6	18	9	7	22	NA	NA	3	2	3	3	2	2	22	4	7	5	3	3
101	9	8	11	9	10	12	11	10	13	70.01	45.25	3	4	2	3	3	6	35	2	2	2	2	2
102	1	1	6	4	3	8	6	5	11	60	40	2	4	5	1	1	3	36	2	1	5	1	3
103	2	1	8	2	1	7	2	2	10	71.97	60.42	4	4	5	4	3	1	54	1	7	4	3	2
104	11	6	16	18	14	30	11	6	18	58.31	54.23	3	4	3	3	3	4	25	1		6	1	1
105	23	11	35	38	25	50	38	26	50	NA	50	4	2	4	2	2	3	63	2	7	1	2	1
106	8	16	18	6	2	18	14	18	23	70.11	NA	4	3	4	2	2	3	64	2	7	3	3	3
107	4	2	35	7	7	47	10	7	47	NA	28.75	4	2	3	3	2	1	19	1	1,3,7	7	3	1
108	12	6	24	6	5	17	12	6	17	51.13	34.93	4	3	4	4	4	4	32	1	1	3	2	3
109	5	5	5	0	2	2	2	1	0	74.43	75.94	2	3	3	4	3	3	35	2	1	2	1	4
110	18	17	35	18	8	32	18	14	42	60.28	65.35	5	4	3	1	1	2	59	1	7	4	4	2
111	17	17	29	17	17	29	17	17	29	NA	NA	3	4	2	1	3	3	60	1	7	6	6	3
112	24	12	36	18	6	29	9	3	18	NA	81.27	3	5	2	3	3	5	52	1	7	6	1	4
113	10	8	12	15	12	17	15	13	18	50.7	71.27	4	4	3	2	2	3	37	2	1	5	1	2
114	7	2	17	7	7	15	6	3	17	71.39	50.82	4	4	4	2	1	1	57	1	7	6	1	2
115	6	5	16	5	3	9	7	4	16	60.42	30.99	4	5	3	4	4	3	25	1	7	2	2	2
116	6	6	137	17	17	137	17	17	137	73.38	43.94	4	3	4	3	2	3	41	2	7	2	2	3
117	13	8	18	15	6	19	29	29	29	100	83.01	3	3	4	4	3	2	60	1	3	2	1	2
118	16	6	28	16	12	28	17	16	29	NA	NA	4	5	2	1	2	6	34	1	7	6	1	1
119	17	17	29	17	17	29	17	17	29	85	86.88	4	4	4	2	2	1	18	1	1	5	1	2
120	NA	NA	NA	6	-6	18	5	29	5	48.31	47.21	2	2	2	3	4	6	30	2	1	3	1	5
121	6	4	137	18	8	137	29	10	137	64.2	80.93	3	4	3	2	2	2	23	1	5,7	6	3	1
122	8	11	18	18	20	35	6	6	17	20.56	39.72	5	4	3	4	4	2	35	2	1	6	1	3
123	5	3	8	8	5	11	8	6	12	9.99	89.99	4	3	4	1	3	4	54	2	7	4	1	4
124	29	29	41	29	53	65	29	41	53	NA	NA	3	3	3	3	3	6	31	2	7	1	1	1
125	129	129	129	137	137	137	137	137	137	99.86	100	5	2	4	3	2	4	75	2	7	2	NA	4
126	11	5	137	11	5	137	11	5	137	42.11	71.97	4	4	4	4	4	3	35	1	7	5	1	3
127	3	4	4	4	4	4	9	9	9	49.69	53.13	3	3	4	3	3	3	34	1	9	4	3	1
128	7	3	6	6	3	5	6	7	4	13.75	8.75	3	5	3	2	3	3	28	1	7	5	2	3
129	14	6	17	NA	NA	NA	10	5	19	NA	35.07	3	1	2	3	2	7	36	2	7	2	2	1
130	14	8	42	14	9	42	14	9	42	50	50.28	3	3	3	3	3	1	44	2	7	4	7	1
131	NA	NA	NA	NA	NA	NA	NA	NA	NA	NA	NA	4	3	3	3	3	1	41	1	7	4	1	6
132	8	7	-6	2	1	1	5	4	3	34.45	37.7	2	4	3	3	2	3	27	1	7	4	6	NA
133	10	8	26	10	8	25	10	8	25	NA	NA	3	4	3	3	3	1	54	1	7	3	2	NA
134	27	15	15	15	15	15	27	27	27	NA	NA	4	4	4	4	4	4	33	2	1	4	1	2
135	8	1	137	29	2	129	26	1	137	NA	10.31	4	3	3	3	2	1	19	2	7	2	4	NA
136	11	6	126	17	17	126	21	21	126	29.72	29.01	4	2	4	3	2	3	39	1	7	6	1	2
137	6	6	23	4	4	5	8	8	10	20.7	29.58	2	4	2	4	4	1	54	1	7	4	2	2
138	5	5	12	6	6	12	8	8	12	10.14	20.85	2	4	2	4	4	3	23	2	1	3	2	2
139	5	4	17	5	5	17	6	5	120	60.85	69.3	3	3	4	3	3	5	52	2	7	4	1	3
140	6	4	15	5	3	12	17	3	8	NA	NA	4	4	4	4	3	3	46	1	1	4	2	1
141	NA	NA	NA	4	4	NA	4	NA	NA	52.92	NA	3	3	3	2	1	8	42	1	1	4	1	5
142	-6	-6	-6	-6	-6	-6	-6	-6	-6	NA	NA	5	2	5	3	1	1	50	1	7	4	4	1
143	20	14	32	26	20	32	26	20	32	70.15	59.75	2	5	1	1	2	3	55	2	1	3	4	2
144	71	60	72	46	44	72	82	84	70	67.04	84.52	4	4	4	4	4	7	36	2	7	1	NA	3
145	13	6	41	13	6	29	18	13	53	65.7	65.51	4	4	4	2	2	3	63	2	7	5	1	1
146	65	29	89	41	17	53	41	29	41	42.64	33.21	2	2	2	3	2	4	21	2	1	4	1	3
147	17	17	29	29	17	53	29	29	53	NA	52.19	3	4	3	1	2	3	72	1	7	6	1	2
148	3	2	1	14	11	7	11	8	5	80	73.11	4	4	4	5	2	6	36	1	7	1	2	3
149	8	6	21	10	6	32	6	20	30	80.11	84.87	5	3	5	2	1	2	38	2	5	3	NA	1
150	NA	NA	NA	5	4	8	5	4	8	NA	NA	4	4	3	4	3	1	60	1	7	4	2	5
151	8	6	12	8	6	12	6	9	12	70.56	76.62	4	3	4	4	4	3	35	1	1	3	1	1
152	20	19	134	6	4	98	22	15	106	85.21	84.37	2	4	2	4	4	4	30	2	1	1	1	3
153	14	6	137	27	11	137	39	20	137	NA	70.42	3	4	1	1	3	3	35	1	7	3	3	2
154	12	5	18	12	5	23	18	15	23	NA	32.28	4	4	3	2	3	3	56	2	2	4	7	1
155	19	16	126	18	17	137	23	17	137	NA	NA	4	3	3	2	1	1	43	1	7	4	7	1
156	53	26	73	31	29	117	35	19	62	68.1	30.62	3	2	4	3	4	3	22	1	7	3	3	3
157	1	0	1	2	1	2	3	1	2	91.69	85.35	2	5	2	2	2	4	45	2	7	NA	NA	3
158	6	4	17	4	2	15	8	2	15	NA	NA	3	4	4	3	2	2	47	2	7	2	2	2
159	10	5	126	10	5	137	26	11	137	80.99	92.96	4	3	4	1	2	8	58	1	7	3	2	3
160	5	5	13	6	6	17	8	6	20	60.31	NA	4	5	2	3	3	3	27	1	7	5	1	3
161	9	3	49	19	9	50	35	7	52	59.61	51.53	4	3	4	1	3	6	26	1	1	2	1	4
162	5	3	8	6	5	8	7	6	10	39.76	29.9	2	4	4	2	3	3	57	1	1	3	2	1
163	12	9	24	9	6	12	NA	NA	NA	61.97	41.41	4	4	4	1	2	2	74	2	7	3	2	3
164	29	NA	NA	23	11	-1	26	35	0	NA	NA	3	4	4	4	2	1	20	1	1	4	1	3
165	3	6	10	5	10	13	9	9	14	50.85	49.3	4	4	2	3	3	1	20	1	1	4	6	2
166	29	17	17	17	17	17	17	17	17	NA	NA	3	5	2	4	3	8	36	1	1	1	1	NA
167	4	4	12	4	4	11	4	4	17	NA	40.99	4	2	5	3	2	4	59	2	7	4	7	1
168	1	3	5	5	17	41	5	17	29	100	95.63	4	3	4	2	2	1	41	1	7	4	2	1
169	8	4	30	11	5	30	12	8	30	34.89	30.63	3	5	3	3	2	3	60	1	7	4	7	3
170	15	0	44	21	13	48	8	-6	33	39.58	50.99	4	2	5	4	2	3	24	1	7	2	2	2
171	2	5	8	8	5	17	12	8	17	23.24	54.08	2	3	3	3	2	1	68	2	7	6	1	1
172	32	23	61	32	30	98	7	31	47	52.25	69.15	2	5	3	2	4	3	32	2	7	4	1	4
173	9	8	7	7	8	9	9	8	7	40.14	29.72	4	2	4	2	3	3	49	1	1	2	1	3
174	6	4	11	17	15	20	23	17	28	NA	NA	3	4	2	2	3	8	54	1	7	4	7	3
175	57	32	99	20	47	106	57	39	107	22.34	51.7	4	2	3	5	1	3	31	2	7	3	4	3
176	5	5	6	6	6	12	9	9	12	NA	NA	3	4	3	2	3	1	45	2	1	4	6	4
177	6	5	30	6	5	18	6	5	42	40	40	4	4	4	3	2	1	58	1	7	5	3	3
178	20	12	29	20	17	26	24	14	29	65.77	75.49	4	3	4	4	3	7	52	2	7	2	NA	4
179	33	24	63	47	46	74	45	48	72	89.04	77.87	3	4	4	3	2	1	39	1	7	4	1	2
180	9	5	15	10	12	17	12	11	17	70.66	71.77	4	5	2	4	1	3	39	1	7	5	1	2
181	59	61	113	61	63	113	57	63	125	NA	NA	3	4	3	3	3	2	22	1	7	4	6	1
182	11	8	17	4	3	6	14	11	17	30	20	4	4	2	2	4	5	41	2	7	4	2	2
183	3	1	7	1	0	9	7	4	11	28.59	19.86	4	5	2	1	2	3	30	2	1	2	2	1
184	-5	-4	-6	-3	-2	-1	-1	0	-3	66.62	57.75	4	3	4	4	3	6	31	1	7	4	1	4
185	4	8	22	4	17	22	4	8	22	54.06	43.13	4	4	3	3	2	1	24	1	5	3	2	1
186	17	17	41	29	17	41	17	17	41	63.08	31.13	3	3	3	4	3	1	20	1	7	2	1	2
187	1	13	25	1	13	25	1	13	25	86.31	84.51	4	4	4	4	4	3	30	2	7	2	1	1
188	7	5	26	9	5	24	12	5	24	46.78	54.34	4	3	4	3	4	2	58	2	7	5	1	4
189	137	137	137	137	137	137	137	137	137	48.76	50.55	3	3	3	3	3	3	44	1	7	3	2	1
190	17	17	17	17	17	17	17	17	17	50.59	26.6	3	3	4	1	1	1	67	2	7	4	1	NA
191	7	2	29	7	3	29	8	5	17	41.31	37.55	3	4	3	2	3	2	35	1	1	5	3	1
192	41	17	125	29	17	125	29	17	125	53.75	70.31	3	4	3	3	2	3	32	1	9	4	7	2
193	11	27	65	7	7	65	18	11	53	46.27	65.61	4	5	2	2	4	1	21	2	1	3	2	3
194	7	4	9	7	4	7	NA	NA	NA	71.27	70.14	4	2	5	3	1	3	26	1	7	5	1	2
195	17	17	29	17	17	41	29	17	65	85	27.94	2	4	3	1	3	3	34	1	5,7	5	1	3
196	6	5	18	2	1	6	5	4	18	19.15	41.97	2	2	4	4	2	3	57	2	7	6	2	4
197	5	5	8	8	8	13	10	10	13	90.99	90.99	4	3	5	1	1	3	37	1	7	6	7	2
198	11	8	54	11	7	42	11	8	42	89.44	62.96	4	4	5	2	1	3	43	1	7	3	2	3
199	13	7	18	16	12	23	14	11	29	76.24	50.69	4	3	5	3	2	3	45	1	7	4	3	2
200	29	17	65	29	17	65	41	29	65	70.98	38.27	4	3	4	2	2	2	39	1	5,7	4	7	NA
201	8	6	27	6	6	29	41	NA	NA	90.81	94.43	4	4	4	3	2	8	60	1	7	3	2	2
202	9	5	20	12	9	20	17	17	29	99.06	80.31	5	3	4	1	2	4	31	1	7	6	3	2
203	8	4	18	5	3	7	6	4	21	69.77	72.18	4	5	2	4	4	3	67	1	7	2	2	3
204	11	7	15	4	2	7	13	7	17	71.55	49.86	5	2	3	1	3	8	23	2	7	4	1	2
205	10	9	30	18	12	38	18	14	66	8.87	9.58	3	4	3	1	3	2	59	1	5,7	6	3	2
206	11	6	18	6	6	18	-6	-6	18	NA	NA	3	3	3	3	3	1	59	2	7	2	2	4
207	NA	NA	NA	10	10	22	10	10	22	48.59	50.42	2	4	3	3	3	3	64	1	7	4	4	5
208	11	3	17	11	3	17	6	-6	17	100	81.41	4	5	2	4	3	2	28	1	1	4	1	4
209	3	2	5	4	3	6	6	5	9	NA	49.05	4	4	4	3	2	4	35	1	1	2	2	3
210	9	7	19	9	7	19	11	7	19	49.58	36.41	3	4	3	2	2	8	38	1	7	5	4	2
211	17	5	5	17	5	17	29	17	17	63.13	65.31	4	5	4	4	2	4	38	2	2	4	2	2
212	6	5	4	9	8	8	10	9	9	30.56	45.92	5	4	2	3	2	3	27	2	1	5	1	1
213	30	24	48	30	24	42	30	23	36	61.33	71.89	4	4	2	1	2	1	57	1	7	2	1	2
214	5	4	21	8	7	31	12	9	22	84.51	74.08	2	4	4	2	3	8	51	1	7	4	2	3
215	9	10	14	9	10	14	12	12	17	90	58.13	5	4	4	1	2	4	64	1	4	2	2	1
216	11	10	50	12	12	38	17	12	53	NA	26.81	3	4	4	4	4	3	31	1	1	4	2	3
217	8	9	21	6	-4	57	-4	19	44	58.75	74.69	4	3	4	4	4	3	23	1	7	5	1	3
218	17	5	137	17	17	137	13	6	137	NA	NA	3	4	3	3	4	2	27	4	3	7	3	3
219	2	1	28	9	3	29	11	3	28	NA	NA	4	4	5	4	4	8	38	1	7	1	NA	3
220	18	10	24	6	21	10	6	20	21	66.05	75.63	3	4	4	4	3	3	38	1	7	4	4	1
221	3	2	14	9	8	17	12	10	17	42.25	62.54	5	4	3	2	2	3	57	1	1	3	2	3
222	12	9	18	16	14	19	14	11	23	20.45	42.7	4	4	5	1	2	3	43	2	7	1	2	3
223	6	5	18	6	5	18	6	5	18	19.07	19.07	4	4	3	1	3	2	32	1	7	4	4	2
224	5	2	17	5	12	26	2	13	29	82.95	84.92	4	3	4	3	2	3	60	2	7	1	2	1
225	10	10	13	9	9	13	10	10	14	NA	NA	4	3	4	3	1	1	18	2	7	4	7	2
226	2	0	12	NA	NA	NA	8	4	15	30	40	2	3	4	1	2	4	65	2	7	3	2	3
227	6	3	18	6	5	18	6	5	23	8.03	NA	5	1	5	1	1	1	60	2	7	1	2	1
228	4	4	7	5	5	8	5	4	8	NA	NA	3	4	3	4	3	3	33	2	5	5	1	3
229	41	41	77	30	30	67	30	18	67	100	40.18	3	4	3	1	2	3	29	1	2	4	1	2
230	2	1	0	1	2	2	6	3	2	23.84	17.94	3	3	4	4	3	1	29	1	1	3	6	1
231	17	17	29	29	17	41	29	29	41	NA	NA	3	4	4	2	3	3	38	1	7	4	1	3
232	13	5	33	8	4	16	10	6	20	63.38	79.58	4	2	3	3	4	2	20	1	1	3	3	1
233	7	3	11	7	4	11	11	7	14	61.27	60.7	3	4	3	3	3	3	31	2	1	4	1	4
234	4	3	8	5	4	7	6	5	8	67.6	60.14	4	5	4	3	2	2	19	1	5	5	1	4
235	18	18	42	14	14	30	14	14	18	50.14	49.3	3	4	2	2	2	1	49	1	7	5	1	4
236	NA	NA	NA	8	22	48	59	68	81	70.75	64.07	4	5	4	4	4	7	39	2	3	4	1	5
237	NA	NA	NA	18	17	54	18	17	54	38.96	66.89	2	4	4	1	1	3	57	1	1	4	6	5
238	21	21	137	21	21	137	21	21	137	NA	NA	3	3	3	3	3	4	46	2	7	4	7	2
239	29	17	41	29	17	41	29	29	41	70.05	81.31	5	4	3	2	1	3	36	2	7	4	3	1
240	9	6	25	21	15	30	15	6	24	50.56	50.7	4	4	3	1	1	6	37	1	1	5	1	3
241	17	17	29	17	17	17	29	17	41	100	NA	5	1	5	1	1	4	60	2	9	2	2	1
242	13	6	29	13	6	29	13	7	29	48.09	53.81	3	5	2	1	4	8	38	1	7	4	2	2
243	13	15	29	13	14	17	12	14	17	61.27	72.68	4	4	2	2	2	2	68	1	7	6	1	2
244	16	24	30	16	17	25	15	21	28	91.56	81.88	5	4	3	4	5	3	27	1	9	5	2	1
245	-5	-5	-5	-5	-5	-5	-5	-5	-5	47.46	61.27	3	2	2	2	3	3	43	2	1	4	1	3
246	17	29	17	NA	NA	NA	6	26	-2	17.83	NA	1	5	2	2	1	2	19	2	7	7	1	2
247	NA	NA	NA	NA	NA	NA	NA	NA	NA	NA	NA	3	1	4	3	1	1	22	1	7	4	7	6
248	4	2	17	5	3	17	5	2	29	33.28	42.24	4	2	4	4	2	3	36	1	7	5	2	2
249	22	14	4	19	1	12	9	24	5	49.69	54.69	5	4	4	3	4	1	20	2	1	4	1	3
250	30	18	114	66	6	114	78	43	114	81.97	63.1	5	2	5	5	2	1	63	2	7	2	2	3
251	5	5	5	5	5	5	5	5	5	NA	NA	3	5	3	4	4	1	41	1	5	4	1	4
252	NA	NA	NA	11	25	31	11	9	23	61.83	60.28	2	3	4	4	2	3	29	2	1	3	3	5
253	NA	NA	NA	NA	NA	NA	NA	NA	NA	45.96	35.1	2	3	4	2	5	9	19	2	4	3	4	6
254	5	3	11	14	11	17	14	14	17	50.87	50.36	4	4	4	2	3	2	32	2	1	3	2	3
255	7	6	11	11	10	15	17	17	20	71.41	51.13	3	4	2	2	3	4	37	1	2	4	1	1
256	17	5	29	17	17	29	17	17	41	NA	NA	3	4	3	3	3	1	20	4	7	4	1	2
257	10	6	12	8	6	6	11	11	13	79.55	54.92	4	4	3	2	1	3	40	1	7	3	7	1
258	4	2	17	4	4	137	11	10	137	61.27	50	4	2	2	2	1	1	28	2	7	4	1	3
259	17	17	29	10	10	22	21	21	21	NA	NA	3	4	2	3	2	8	38	1	9	4	7	2
260	6	5	18	9	7	25	8	6	22	69.99	61.62	4	5	2	2	3	3	26	1	7	5	1	3
261	6	5	17	7	6	15	9	7	17	50.09	18.4	1	5	2	1	4	3	59	2	7	6	1	3
262	8	8	14	8	8	11	8	8	14	70.14	71.41	4	4	4	4	4	2	53	2	1	4	1	NA
263	17	5	29	5	3	17	17	6	29	NA	NA	3	5	2	2	3	1	58	2	7	4	2	3
264	NA	NA	NA	5	5	8	6	5	10	NA	36.41	3	4	3	4	3	3	47	1	1	4	7	5
265	11	6	17	14	12	18	11	8	17	71.24	81.94	3	4	3	1	2	3	66	2	7	2	2	1
266	5	NA	NA	5	6	9	7	8	5	34.26	39.28	2	3	2	4	2	3	30	1	7	6	1	4
267	18	14	32	13	8	18	20	14	32	87.19	68.75	4	3	2	2	2	2	31	1	7	6	3	1
268	7	8	12	12	13	14	13	14	15	52.11	15.35	2	4	2	2	2	3	32	2	1	1	1	2
269	60	18	120	59	21	84	56	21	83	31.15	44.59	4	4	3	2	1	1	18	1	1	4	7	1
270	17	5	29	17	5	29	17	5	29	NA	NA	3	3	3	3	3	1	18	1	7	4	2	NA
271	-6	4	17	-6	4	17	9	5	17	NA	29.3	2	3	3	3	2	3	40	1	7	4	2	3
272	65	41	89	41	29	65	29	29	65	49.58	55.99	4	3	3	2	2	8	49	1	7	4	1	1
273	17	5	41	29	17	41	29	17	41	49.74	83.64	4	4	3	2	1	8	22	1	7	6	4	2
274	0	13	15	17	4	17	1	0	15	43.92	50.05	3	4	4	2	4	1	20	2	1	2	6	1
275	9	6	13	22	2	37	7	6	17	63.24	43.38	4	4	5	5	3	7	35	1	7	1	1	4
276	8	4	137	18	17	137	30	18	137	72.83	49.42	4	4	1	2	2	3	31	2	7	3	6	3
277	5	5	17	5	5	17	5	5	17	50.94	10	4	4	4	5	2	1	23	2	7	4	2	4
278	6	-5	6	-6	-5	-6	2	2	2	NA	NA	1	1	1	3	3	3	29	1	1	2	1	4
279	6	3	17	6	6	17	14	11	17	83.57	82.26	1	5	1	1	5	3	35	1	1	6	4	2
280	8	6	11	13	10	15	13	13	14	31.52	50.86	4	4	2	1	2	3	42	1	1	2	2	2
281	42	18	54	126	18	126	NA	126	126	60.34	34.77	2	5	2	2	5	8	67	1	7	3	2	1
282	12	8	17	10	5	14	19	14	29	71.55	72.06	4	4	3	1	2	4	38	1	7	7	1	2
283	1	4	8	8	11	15	7	12	20	14.37	31.69	5	4	5	4	5	6	33	2	7	2	2	3
284	5	2	17	17	5	29	17	11	29	NA	NA	4	3	4	2	2	4	36	1	1	3	2	3
285	4	2	19	8	5	137	15	8	137	30.48	80.25	3	4	2	4	2	2	46	2	7	5	7	3
286	5	2	8	5	4	15	9	7	19	59.97	68.1	4	4	3	2	2	8	62	2	7	4	3	NA
287	11	5	126	11	5	126	24	9	137	71.88	79.22	3	4	2	2	3	2	27	1	7	1	2	1
288	5	8	17	137	137	137	137	137	137	NA	NA	3	3	3	3	3	1	54	2	7	7	7	1
289	18	1	65	6	0	41	18	1	45	65.57	86.23	4	4	3	2	3	2	20	1	1	5	1	1
290	11	8	18	6	4	12	15	11	20	NA	40.99	3	4	3	3	3	3	41	1	1	4	7	2
291	8	6	18	12	8	18	18	15	28	NA	NA	2	4	2	2	4	3	37	2	7	7	3	1
292	7	7	13	5	3	13	6	4	13	60.28	60.42	2	4	2	4	3	3	56	1	7	6	1	2
293	6	12	16	12	13	21	12	14	28	NA	NA	4	3	4	1	3	3	36	1	7	4	7	3
294	6	4	18	31	19	34	44	22	34	NA	NA	3	2	4	2	3	9	23	1	1	5	2	1
295	7	5	14	6	5	9	8	6	15	71.13	69.15	4	2	4	3	2	2	53	2	7	3	2	3
296	NA	NA	NA	17	17	29	17	17	29	NA	68.45	3	5	3	2	2	3	56	1	7	6	1	3
297	2	1	2	2	3	2	28	2	2	90.56	88.03	4	5	2	1	2	4	44	2	7	4	1	2
298	2	1	2	3	1	2	4	2	3	81.13	90.28	1	5	2	1	2	3	44	1	7	4	1	2
299	3	33	11	20	59	9	6	20	33	NA	6.2	4	2	3	1	4	1	20	2	5	1	1	3
300	11	17	53	17	11	53	11	6	53	40.11	50.42	4	4	3	4	4	3	48	2	7	3	1	2
301	5	3	2	1	1	1	7	7	7	56.56	59.92	3	4	4	5	3	4	44	2	7	2	1	3
302	5	5	5	5	5	5	17	5	5	81.88	80.94	1	5	3	3	3	8	22	1	8	3	1	1
303	8	6	18	11	6	18	11	6	18	46.2	54.08	2	4	3	1	2	2	50	2	5,7	4	3	1
304	4	4	11	2	2	14	3	3	14	71.27	70.99	2	2	4	4	4	3	51	2	7	3	2	3
305	11	5	17	6	2	18	11	10	23	50.7	61.13	4	4	5	3	2	1	20	1	7	2	1	2
306	16	11	25	20	16	32	21	18	29	78.73	56.48	4	3	4	3	4	4	27	2	1	3	2	1
307	5	3	13	4	3	13	5	4	13	60.56	70.14	5	4	4	1	1	2	60	2	1	4	6	3
308	7	4	15	8	6	17	10	8	21	NA	NA	4	5	3	3	3	1	33	2	7	4	1	3
309	53	29	29	29	17	17	53	41	41	72.19	53.13	1	4	4	3	3	4	28	1	1	4	3	NA
310	8	NA	NA	NA	8	NA	NA	NA	17	72.42	51.53	2	4	4	2	2	3	56	1	1	4	1	1
311	12	10	29	14	10	15	11	10	16	83.1	50.42	4	3	3	3	4	1	47	2	7	6	1	1
312	11	5	18	5	4	11	23	5	30	NA	NA	3	4	3	3	3	2	45	1	5	4	3	2
313	17	17	29	17	17	29	17	17	29	38.69	35.74	4	4	3	2	2	3	43	1	7	6	1	3
314	4	3	8	5	4	12	6	5	13	50.35	55.76	2	4	2	3	4	2	19	1	1	4	7	3
315	17	17	41	29	29	41	29	29	41	71.72	76.83	3	3	4	3	2	1	53	2	7	4	7	1
316	3	2	5	2	1	4	2	0	5	NA	NA	3	3	3	3	3	1	55	1	7	4	2	4
317	23	13	41	29	23	41	26	16	41	81.59	71.02	4	2	5	2	1	3	58	1	7	4	2	2
318	5	2	18	8	5	18	9	6	29	19.9	30.63	2	2	4	4	4	3	33	2	1	5	3	2
319	17	5	29	17	5	41	17	17	53	47	42.89	2	4	2	2	3	1	18	2	1	4	1	1
320	23	18	61	23	18	61	23	18	61	70.7	50.42	3	3	3	3	2	8	56	1	7	2	2	1
321	5	3	15	8	6	16	4	3	15	NA	50.87	3	4	3	3	3	1	54	2	1	6	1	NA
322	29	17	41	29	17	41	29	17	41	55.99	51.53	3	3	3	3	3	3	36	1	7	4	2	1
323	9	6	27	9	8	18	15	12	20	77.72	74.2	4	3	4	3	2	2	59	1	7	4	7	2
324	22	28	55	47	37	68	47	71	76	70.56	60.7	4	3	4	4	3	3	21	2	1	3	1	2
325	25	8	41	36	20	20	23	8	5	81.69	81.41	3	4	4	2	3	3	46	1	1	6	1	3
326	17	17	29	17	17	17	17	17	17	46.05	43.49	3	3	3	3	3	1	33	1	1	4	6	1
327	5	8	11	10	10	13	8	8	9	50.7	50.14	3	3	3	4	3	9	34	1	9	4	1	2
328	29	29	29	29	29	29	29	29	29	NA	NA	3	3	3	3	3	1	45	1	5,7	3	3	3
329	32	19	68	46	19	71	18	6	44	53.38	48.31	3	2	4	3	2	3	33	2	4	6	4	2
330	5	1	62	41	24	78	42	18	137	54.69	20	2	5	2	2	3	4	42	1	7	6	6	3
331	1	3	7	1	5	7	1	5	6	100	95.07	4	4	4	4	4	2	26	2	1	5	1	2
332	NA	NA	NA	6	6	29	10	10	29	78.88	70.91	4	4	4	2	2	3	37	2	1	4	3	5
333	17	NA	NA	5	2	5	5	NA	NA	53.2	60.72	4	4	2	3	3	8	27	1	7	7	4	3
334	17	17	29	29	29	41	29	29	41	70.12	NA	4	3	4	2	1	8	42	1	7	4	7	3
335	11	9	23	14	11	20	15	14	25	61.83	70.56	4	5	3	2	2	4	40	1	7	4	1	2
336	5	3	6	11	8	17	17	11	137	NA	NA	2	3	3	2	2	3	71	2	7	4	2	3
337	17	5	29	6	4	15	8	6	16	30.74	50.56	3	4	3	2	2	3	46	2	7	3	2	3
338	8	4	18	9	5	21	15	6	30	27.19	34.69	3	4	2	1	2	2	22	2	7	4	7	3
339	5	8	11	11	8	11	11	8	11	78.03	60.54	4	4	3	3	3	2	64	1	7	4	1	2
340	12	6	18	6	4	10	9	6	14	15.54	93.5	4	5	2	2	3	4	28	2	4	6	1	4
341	17	NA	NA	17	5	NA	NA	NA	29	61.56	72.14	4	4	4	2	2	1	44	2	7	4	4	2
342	4	6	3	4	6	3	6	5	5	35.71	NA	3	3	3	4	3	1	23	2	7	3	2	2
343	10	6	30	10	3	34	10	3	34	95.83	95.44	4	1	5	1	1	1	64	2	7	4	6	1
344	11	6	17	5	2	9	8	6	14	NA	71.41	3	4	3	3	3	3	55	2	7	5	1	1
345	17	NA	NA	8	5	29	13	4	18	NA	NA	4	4	4	3	2	3	50	2	7	4	1	4
346	NA	NA	NA	17	NA	NA	7	NA	NA	71.03	64.62	3	4	4	2	2	3	54	2	7	4	2	5
347	NA	NA	NA	NA	NA	NA	NA	NA	NA	NA	NA	4	4	4	4	4	2	51	2	1	4	1	6
348	6	6	6	NA	NA	NA	NA	NA	NA	69.86	60.85	3	3	4	3	4	4	35	2	7	4	4	3
349	2	1	3	5	124	6	6	5	7	82.96	18.45	2	4	2	2	4	3	65	2	7	3	2	3
350	29	17	41	29	17	41	29	17	53	92.83	83.77	4	3	4	1	3	3	44	2	1	4	3	1
351	10	1	130	1	0	58	10	34	46	NA	NA	3	3	4	3	3	6	52	2	7	3	1	3
352	9	4	5	11	4	5	6	6	6	NA	NA	3	4	3	3	3	1	41	2	7	4	3	2
353	3	1	17	14	5	137	14	5	137	65.52	56.27	4	4	3	2	2	3	43	2	7	5	6	3
354	29	17	41	29	17	41	41	29	53	22.68	36.89	5	4	3	3	2	2	50	2	7	2	2	NA
355	8	3	18	7	4	16	7	6	18	90	80	4	1	4	2	1	4	42	2	1	3	2	3
356	4	2	7	5	3	-4	6	4	9	NA	19.86	3	4	2	2	3	1	40	2	7	6	1	4
357	8	2	137	11	4	137	11	4	137	50.07	50.35	3	3	4	2	3	8	30	2	7	3	7	1
358	137	125	137	137	125	137	137	125	137	NA	NA	4	2	4	3	2	1	50	1	3	4	6	1
359	3	NA	NA	5	2	8	6	2	12	86.91	70.19	4	4	3	3	2	3	47	2	7	2	2	3
360	NA	NA	NA	7	4	32	7	7	20	40.55	35.41	3	5	2	5	3	8	56	2	7	6	3	5
361	18	11	40	18	11	41	14	5	21	50.68	NA	3	3	4	3	4	3	46	2	1	4	6	2
362	NA	NA	NA	NA	NA	NA	NA	NA	NA	NA	NA	3	4	4	3	3	1	69	2	7	4	1	6
363	2	1	19	4	2	8	7	4	8	66.99	56.94	3	4	4	3	4	2	50	2	7	4	1	3
364	8	4	11	6	5	10	7	5	15	41.78	44.01	2	1	1	2	2	2	30	1	7	3	1	3
365	9	6	18	16	12	20	19	17	44	28.55	42.64	4	4	2	2	3	2	65	1	7	5	1	2
366	9	7	18	10	6	25	9	6	24	70.31	65.3	5	2	5	1	4	3	42	1	9	4	2	3
367	18	18	18	29	29	29	34	34	34	52.17	51.3	4	3	4	2	3	4	62	2	7	2	2	1
368	17	12	29	18	14	26	22	17	30	20.23	75.12	4	5	2	1	3	3	39	1	7	5	4	2
369	12	6	48	12	6	24	12	6	48	70.13	91.4	4	4	2	1	2	1	52	2	7	2	2	1
370	17	5	65	5	5	17	17	17	65	36.23	44.91	4	5	3	2	4	2	20	2	7	7	4	1
371	29	17	29	8	6	23	11	8	26	NA	43.02	4	4	4	2	3	2	67	1	7	4	2	2
372	NA	NA	NA	NA	NA	NA	NA	NA	NA	NA	NA	4	3	5	4	5	3	37	2	1	5	1	6
373	8	6	24	26	18	30	18	13	41	74.93	100	4	3	4	2	2	3	32	1	8	4	7	2
374	6	5	11	6	5	7	7	5	8	47.81	20	3	1	3	1	3	3	27	1	7	3	2	2
375	6	6	6	NA	NA	NA	NA	NA	NA	70.42	60.42	4	4	3	3	4	4	35	1	7	4	4	2
376	33	22	30	35	22	30	20	19	35	50.85	56.89	3	4	3	2	3	1	42	1	2	6	1	1
377	8	7	22	8	8	14	12	8	19	24.93	92.96	4	4	2	1	1	3	53	2	7	6	1	2
378	17	5	17	17	5	29	17	17	29	50	60	2	4	2	1	2	3	30	1	7	5	1	1
379	10	4	18	13	11	19	13	9	17	55.09	38.62	4	4	4	2	2	3	31	2	1	3	3	2
380	8	4	13	4	6	8	5	5	8	40.99	60.38	2	4	4	2	2	3	30	1	1	4	1	1
381	17	5	29	17	5	29	29	17	41	40.84	46.17	3	4	3	3	2	8	42	1	7	4	2	1
382	NA	NA	NA	65	65	65	65	65	65	76.36	64.04	2	2	2	2	2	4	34	2	1	3	2	5
383	10	3	18	11	5	29	17	4	40	23.02	NA	1	5	4	1	2	1	20	2	2	1	1	1
384	3	9	9	9	9	20	8	9	13	NA	44.82	4	4	3	4	3	2	60	1	7	2	2	3
385	17	17	29	17	17	29	29	17	29	NA	49.43	3	2	3	3	1	1	40	1	7	7	3	3
386	4	2	2	3	1	1	4	1	1	71.35	94.28	4	5	5	5	5	3	30	2	7	2	1	3
387	53	17	41	30	6	30	6	6	18	66.12	70.05	5	3	5	4	1	3	46	1	7	1	2	3
388	15	10	18	10	6	20	14	9	20	51.83	39.86	3	4	3	2	3	3	37	1	7	7	1	3
389	17	5	17	17	5	17	17	5	17	70.31	63.75	4	1	5	4	4	2	61	1	7	3	2	3
390	5	11	18	5	7	18	5	12	29	31.57	44.49	5	2	3	1	3	8	38	1	7	4	3	1
391	29	29	17	30	18	6	30	20	10	77.5	80.31	5	3	3	3	3	2	33	2	1	4	1	NA
392	12	5	18	10	5	29	11	6	29	NA	91.56	2	4	2	3	2	1	21	2	7	4	7	3
393	11	8	19	8	7	19	8	7	19	82.73	63.51	4	3	5	3	2	2	26	1	7	7	1	3
394	3	2	1	4	3	2	5	4	3	25.31	26.56	3	5	2	4	4	4	28	1	1	1	1	3
395	5	5	9	10	7	12	11	8	14	NA	NA	3	4	4	2	3	4	31	1	7	6	1	1
396	4	3	7	4	3	6	5	4	8	8.4	8.23	2	4	4	3	4	4	28	2	9	4	1	3
397	5	4	8	10	7	13	14	10	17	30	60	4	4	2	1	4	3	48	2	1	3	2	2
398	3	4	5	6	6	7	8	8	9	NA	NA	3	4	3	2	3	1	31	2	7	4	3	1
399	29	17	65	29	29	65	29	17	65	70.94	72.19	4	5	3	1	2	3	46	1	7	5	1	1
400	14	9	16	11	11	16	16	14	16	60.7	50.28	4	3	4	2	3	3	55	1	1	5	2	1
401	NA	NA	NA	NA	NA	NA	NA	NA	NA	NA	NA	3	4	3	2	3	2	64	1	7	4	6	6
402	17	17	17	17	17	17	17	17	17	NA	9.06	5	5	5	5	5	3	50	2	7	2	2	NA
403	29	17	53	53	41	65	41	29	65	NA	45.35	3	2	4	3	2	2	49	2	7	3	2	NA
404	9	3	-4	5	3	3	6	3	3	54.06	73.13	2	4	3	3	4	8	21	1	8	4	1	2
405	7	7	13	7	7	13	11	-1	16	NA	NA	2	4	3	4	3	1	72	2	7	2	3	NA
406	6	3	11	8	6	14	11	9	17	81.89	89.42	4	4	2	1	2	1	35	1	7	5	3	3
407	29	17	5	17	5	29	17	5	29	40	60.75	3	4	3	1	2	1	21	2	5	6	1	NA
408	12	4	126	6	4	137	14	6	137	72.11	80.42	4	3	4	2	2	4	32	1	7,8	5	3	1
409	1	3	8	3	2	7	4	2	8	83.13	67.54	5	2	4	1	2	8	67	1	7	3	2	3
410	6	4	14	8	6	16	12	7	18	16.75	36.19	3	4	2	1	2	8	33	1	7	3	1	2
411	17	17	53	17	17	53	29	17	53	95.94	NA	4	2	5	2	1	3	25	1	7	4	2	2
412	21	17	32	20	17	44	32	20	80	53.13	72.19	2	3	3	1	1	3	24	1	1	4	1	2
413	17	17	29	17	17	17	29	17	41	NA	NA	3	4	3	3	2	3	40	2	7	5	1	3
414	NA	NA	NA	7	19	55	19	31	43	81.13	71.13	4	3	5	4	4	1	20	2	1	4	1	5
415	96	24	134	60	36	132	96	72	132	86.64	87.21	4	4	3	2	1	3	24	1	7	5	1	2
416	14	5	26	11	8	17	13	9	29	39.01	34.37	3	3	4	3	2	4	47	2	1	3	6	2
417	17	17	29	17	17	29	17	17	29	NA	NA	4	5	2	2	3	3	31	1	7	3	4	2
418	10	5	29	14	6	19	17	14	22	43.44	45.94	3	4	2	1	2	3	21	1	7	4	1	3
419	29	17	41	29	17	41	17	29	41	49.18	58.86	4	4	4	1	3	2	28	1	7	3	1	3
420	29	29	53	17	17	29	29	29	41	15.31	10	3	4	3	4	2	2	27	1	7	4	2	2
421	10	6	26	10	6	37	10	6	37	9.75	30.64	2	4	2	2	3	2	26	1	7	3	2	1
422	5	5	17	17	17	29	17	17	29	21.64	21.49	2	4	4	2	3	2	49	1	7	5	1	3
423	8	6	18	27	17	41	17	17	41	71.87	37.6	2	4	2	4	4	2	33	1	7	6	1	2
424	NA	NA	NA	6	3	2	13	-1	-4	59.44	71.55	4	3	3	4	4	7	30	1	1	4	7	5
425	6	5	17	6	5	17	6	5	16	61.28	60.17	3	4	3	3	3	8	39	2	7	5	1	2
426	85	50	135	101	65	137	113	89	137	94.15	74.65	5	3	3	1	3	2	31	1	7	5	4	1
427	17	17	29	17	17	41	17	17	41	75.85	60.75	4	5	3	2	3	3	57	2	7	5	3	1
428	7	5	18	7	5	18	18	11	29	51.18	35.53	4	2	3	1	1	8	32	1	7	2	2	1
429	7	4	12	17	8	19	14	9	19	25.62	18.13	4	2	4	2	2	4	24	1	7	3	1	1
430	30	29	42	30	28	42	42	40	54	52.94	57.14	3	4	4	2	3	3	35	1	2	4	1	NA
431	16	14	25	16	13	28	15	NA	NA	NA	42.9	2	2	3	3	3	3	48	1	2	1	1	1
432	8	7	8	8	9	9	6	5	7	53.75	48.13	3	3	3	4	3	2	31	1	1	2	2	1
433	29	17	137	20	8	137	26	14	137	90.45	75.26	2	2	4	1	3	3	55	1	7	4	2	3
434	29	29	53	41	29	65	29	29	41	58.44	52.81	4	3	5	2	2	3	34	2	7	1	1	2
435	17	5	53	5	17	65	5	17	65	18.87	19.86	4	3	4	2	2	4	64	1	7	3	2	1
436	NA	NA	NA	29	17	53	41	29	65	NA	47.5	4	3	3	2	3	2	29	1	1	6	2	5
437	14	11	18	16	15	23	22	19	29	88.11	32.46	2	4	2	1	2	3	30	1	1	5	3	2
438	8	4	17	11	4	19	17	5	23	81.41	60.7	4	5	3	2	3	1	62	2	7	4	7	1
439	18	13	30	17	NA	18	23	18	29	71.69	71.69	3	4	3	3	3	3	53	1	7	4	1	1
440	10	8	33	25	17	43	30	27	59	70.85	76.48	4	4	4	2	2	1	59	1	7	6	3	2
441	6	-5	6	9	5	6	6	5	6	33.13	25	3	3	3	3	3	4	29	1	1	4	2	3
442	17	5	29	6	5	17	17	5	29	71.56	50.94	4	4	4	3	2	3	30	1	1	4	1	2
443	9	8	8	8	9	8	18	18	18	47.93	50.85	4	4	3	2	3	3	53	1	2	4	2	NA
444	10	5	30	6	3	18	12	8	30	67.13	50.42	4	3	5	3	2	2	24	1	2	7	7	3
445	4	4	7	11	8	137	14	11	137	70.7	49.72	3	3	4	3	3	1	56	2	7	4	6	2
446	NA	NA	NA	13	8	30	15	12	42	67.89	49.58	4	3	2	3	3	3	36	2	9	6	4	5
447	9	9	16	9	9	18	23	23	27	71.27	61.55	3	3	4	2	1	3	58	1	7	3	2	2
448	6	4	23	9	9	18	9	9	28	93.67	77.66	4	4	3	1	3	3	27	1	7	5	3	3
449	11	NA	NA	NA	10	NA	10	NA	20	80.78	50.14	5	1	5	2	3	3	35	1	1	4	1	1
450	17	5	17	17	17	41	17	17	41	72.78	64.52	4	3	3	2	2	4	44	1	7	4	6	3
451	17	17	29	29	17	41	29	29	41	NA	NA	3	4	3	3	3	4	33	1	7	4	1	2
452	NA	NA	NA	NA	NA	NA	NA	NA	NA	100	100	5	1	5	1	1	4	35	2	7	4	7	6
453	17	17	29	17	5	17	17	5	17	63.49	61.8	4	3	5	2	2	3	42	1	1	4	6	2
454	7	6	9	10	11	12	11	12	13	50.05	50.2	4	3	3	2	2	8	30	2	2	2	1	1
455	11	8	18	15	13	20	20	18	25	19.58	15.63	4	1	1	3	3	2	66	1	7	3	2	2
456	17	29	41	17	29	41	29	41	53	84.37	50.49	2	4	4	2	2	3	43	2	3	6	1	4
457	7	7	18	27	27	30	18	18	30	100	NA	3	4	4	3	2	8	44	1	7	4	1	NA
458	17	17	29	17	17	29	29	29	41	80.63	50.63	5	4	3	3	1	2	29	1	7	4	3	2
459	6	3	9	11	10	14	15	14	17	NA	NA	3	4	3	3	2	2	47	2	7	3	2	1
460	5	3	NA	5	NA	5	9	NA	NA	73.54	59.61	4	4	3	2	3	3	32	2	1	4	6	2
461	29	NA	NA	17	NA	NA	7	18	18	58.77	85.52	3	4	3	4	4	3	30	2	5	1	1	NA
462	11	6	17	11	6	17	11	6	17	65	74.25	4	5	4	3	1	3	23	2	4	4	1	2
463	21	47	65	19	43	67	20	45	69	NA	NA	4	4	4	3	3	3	54	2	7	4	1	1
464	54	56	114	68	68	118	69	81	117	100	44.15	4	4	4	1	1	8	31	1	2	4	4	1
465	NA	NA	NA	8	6	20	6	8	20	50.99	70.7	4	4	3	3	4	2	56	1	7	5	1	5
466	NA	NA	NA	6	3	11	7	6	15	NA	NA	3	3	3	3	3	9	55	1	7	4	1	5
467	11	6	35	23	11	54	17	14	66	70.15	51.54	4	4	3	2	2	8	22	1	7	6	1	1
468	9	7	17	6	15	11	23	22	29	59.6	62.43	4	3	4	3	2	3	44	1	1	3	1	3
469	29	29	41	17	17	41	29	29	41	NA	50	3	2	3	1	3	3	30	1	2	6	3	1
470	29	29	65	29	29	65	29	29	65	72.79	63.93	4	5	2	1	4	3	44	1	7	4	3	1
471	4	2	7	-6	5	17	6	5	18	10	30	2	5	2	2	4	2	58	2	7	4	6	4
472	7	7	30	5	3	5	9	9	14	NA	NA	3	2	4	3	4	1	56	1	7	2	2	3
473	13	9	24	14	8	29	9	7	28	50.42	51.97	3	3	3	3	3	2	64	1	7	4	7	NA
474	NA	NA	NA	7	NA	NA	NA	17	NA	27.02	15.04	2	4	3	2	4	3	36	1	1	4	2	2
475	17	17	17	17	17	17	17	17	17	50	50.26	4	4	2	5	3	3	35	2	7	4	6	3
476	9	13	22	7	22	28	18	22	37	61.85	61.51	4	4	4	4	3	1	69	1	1	4	3	2
477	11	5	23	5	3	8	8	5	6	53.48	70.75	2	2	4	4	2	1	57	2	2	2	1	4
478	NA	NA	NA	NA	NA	NA	NA	NA	NA	NA	100	1	1	2	5	3	1	19	2	1	5	3	6
479	17	17	17	17	17	17	17	17	29	NA	NA	3	4	3	3	3	3	44	1	1	4	2	1
480	6	5	5	8	7	8	9	10	10	30.31	45.63	4	4	5	3	2	4	34	2	1	1	2	2
481	6	5	30	6	6	19	7	6	21	68.75	89.38	2	3	4	3	2	2	28	1	7	3	3	2
482	3	3	5	2	2	4	6	6	6	100	51.41	4	3	3	3	4	1	61	1	7	4	1	1
483	17	5	29	NA	NA	NA	5	3	13	63.06	65.68	4	4	4	4	4	1	49	1	1	3	1	NA
484	5	3	20	12	9	13	21	18	29	100	100	5	1	5	1	1	3	41	1	7	4	3	3
485	24	12	24	24	12	24	24	12	24	50.89	54.03	3	3	4	3	2	1	40	2	7	4	7	3
486	57	31	86	67	59	80	106	68	124	50.31	42.5	2	2	4	3	3	1	22	2	5,7	2	2	4
487	NA	NA	NA	11	49	68	8	73	91	NA	NA	5	2	1	1	2	1	21	1	5	7	6	5
488	20	14	137	41	27	137	41	30	137	36.49	84.12	3	4	3	1	2	1	18	2	7	3	2	1
489	29	29	41	41	29	41	41	41	53	59.02	60.98	3	3	4	3	2	8	42	1	7	6	3	1
490	29	17	41	29	14	32	20	11	27	72.46	71.48	4	3	3	2	4	2	51	1	1	4	7	1
491	1	0	2	0	1	2	1	0	2	NA	NA	4	2	4	2	2	1	53	2	5,7	4	2	3
492	17	17	29	17	17	17	17	17	17	82.13	30.11	4	4	2	2	2	3	29	1	1	4	1	2
493	137	137	137	137	137	137	137	137	137	50.28	61.83	3	3	3	3	3	5	36	1	7	4	6	1
494	20	7	32	22	10	34	20	9	34	23.61	25.74	4	3	3	4	4	3	40	2	7	4	3	1
495	2	2	2	2	2	2	2	2	2	NA	NA	3	3	3	3	3	1	58	2	7	2	1	1
496	4	2	8	4	2	5	5	2	5	91.25	96.25	2	5	4	2	1	3	27	1	1	3	2	4
497	8	4	12	8	8	8	8	8	8	49.03	50.42	3	4	3	3	3	1	22	2	1	4	6	1
498	6	6	10	1	1	3	13	13	13	NA	NA	3	3	3	3	3	3	55	2	1	3	6	4
499	8	5	24	12	5	24	12	12	24	65.9	58.69	4	4	3	3	2	3	47	1	1	5	1	2
500	6	3	10	14	10	18	14	10	18	NA	NA	4	3	3	1	3	9	31	2	9	4	6	2
501	17	17	29	17	17	29	17	17	29	NA	NA	5	4	2	1	1	1	34	1	7	4	1	2
502	7	5	9	14	12	18	17	17	21	10	19.58	2	3	4	1	2	1	46	1	7	4	4	2
503	1	0	2	6	4	17	7	5	20	19.44	40	2	4	3	1	4	3	57	2	7	6	1	3
504	5	5	17	17	17	29	17	17	29	11.7	60.38	2	4	3	2	2	4	51	1	3	3	1	3
505	29	17	125	29	29	53	53	53	41	83.28	67.54	3	4	4	3	3	3	22	2	7	3	1	4
506	NA	17	NA	17	5	53	17	17	29	NA	NA	3	3	2	3	3	4	31	1	3	3	1	NA
507	17	17	29	17	17	29	17	17	29	80.33	80.49	4	4	3	2	2	1	41	2	7	3	7	3
508	17	17	17	17	17	17	17	17	17	58.72	56.7	4	4	3	2	2	8	48	2	7	4	1	NA
509	8	5	29	11	6	29	18	6	56	100	50.97	4	4	4	1	1	3	25	1	7	6	3	2
510	5	4	9	8	7	15	9	8	17	77	71.74	4	4	3	3	2	4	58	1	7	5	3	NA
511	2	1	6	4	5	6	4	4	6	70.59	59.98	4	2	4	4	2	1	58	2	7	4	2	3
512	17	17	29	4	3	11	17	17	29	24.06	18.13	2	4	2	2	4	3	33	1	7	4	3	3
513	59	18	5	7	18	-6	-3	18	8	39.97	41.24	3	4	4	4	1	3	30	1	1	3	1	2
514	53	17	65	17	17	77	17	17	77	1.31	2.99	5	2	4	1	1	8	57	1	7	3	2	3
515	5	5	17	7	7	19	11	11	23	NA	NA	3	3	3	3	3	3	50	1	7	6	3	2
516	3	1	9	11	6	20	7	3	23	18.87	40.85	3	4	3	2	4	2	30	1	7	5	3	3
517	22	17	32	11	6	21	16	5	20	50	26.56	4	3	4	2	2	8	35	1	7	4	2	3
518	8	5	30	11	5	11	11	8	8	60	86.56	5	4	5	1	1	4	47	1	1	4	2	3
519	17	17	29	12	7	18	12	7	20	43.44	8.13	3	5	2	2	3	2	49	1	7	4	1	1
520	17	17	137	17	17	137	29	29	137	90.42	51.13	5	1	5	1	1	3	30	1	7	4	1	4
521	17	17	17	17	17	17	17	17	17	53.13	49.69	3	3	3	3	3	3	30	1	1	4	6	2
522	NA	NA	NA	45	8	23	62	23	18	16.07	44.59	4	4	4	5	3	4	36	2	7	2	4	5
523	14	13	26	14	14	26	26	26	29	70	30	3	4	4	4	5	4	49	1	7	4	1	3
524	4	2	9	3	2	9	6	4	11	74.69	49.69	4	4	2	2	2	3	30	2	7	3	1	3
525	12	5	18	34	24	72	46	36	97	NA	NA	2	4	3	4	2	1	19	1	1	5	1	3
526	17	17	65	17	17	65	29	29	77	NA	NA	3	4	4	4	4	3	40	1	1	4	2	2
527	20	6	47	9	20	33	22	33	44	59.38	60.31	3	4	4	4	4	2	30	1	7	2	1	1
528	18	6	30	12	6	30	12	6	30	40.19	51	2	3	4	2	2	8	23	2	7	5	7	3
529	17	5	53	17	5	53	29	17	53	50.31	50	3	4	3	2	3	3	39	1	1	4	6	2
530	17	17	17	17	17	17	17	NA	17	NA	NA	4	3	3	2	2	8	41	1	7	4	1	1
531	17	17	41	17	17	29	29	17	41	66.25	60	4	4	3	3	3	8	25	1	7	4	7	1
532	17	17	29	17	17	29	17	17	29	52.5	62.5	4	3	4	2	2	9	68	2	7	4	1	2
533	11	6	29	17	13	29	18	11	30	67.81	54.69	4	3	3	4	2	2	48	2	7	2	2	1
534	17	17	17	17	17	17	17	17	17	11.19	12.7	2	4	2	2	3	1	56	2	7	2	1	3
535	17	17	29	17	17	29	17	29	29	49.75	50.49	4	4	3	1	3	8	30	1	7	5	3	3
536	17	17	29	17	17	29	29	29	29	40.34	61.34	4	4	2	2	2	3	48	1	1	5	1	1
537	4	0	18	-6	-6	6	18	6	54	51.54	49.86	4	4	4	4	4	1	28	1	7	6	2	1
538	15	9	23	11	8	16	17	12	23	87.18	80.85	4	4	4	2	2	3	44	1	1	6	1	1
539	15	15	126	29	29	126	53	53	126	31.27	39.86	4	4	4	1	1	7	48	1	2,5,7	2	2	3
540	18	6	30	18	12	54	30	18	54	70.99	70.14	4	4	3	4	3	3	37	2	7	4	1	NA
541	8	5	13	9	6	11	11	8	17	15	9.69	3	4	2	1	2	3	26	2	2	6	1	2
542	5	3	8	11	10	17	11	8	17	50.14	57.1	4	4	2	2	2	4	36	1	7	4	2	3
543	11	8	14	11	6	14	13	10	18	70.18	51.52	3	4	4	2	2	3	48	2	1	5	1	2
544	9	5	24	16	5	32	14	5	33	68.48	78.58	4	4	2	1	2	1	34	1	7	3	2	2
545	2	5	11	7	6	17	11	9	17	99.41	61.1	3	4	3	1	2	3	56	1	7	5	3	1
546	6	3	17	8	6	17	9	-5	19	69.36	79.11	4	3	4	2	2	1	18	1	9	2	3	2
547	29	17	53	29	17	53	29	17	65	14.06	70	4	4	2	3	3	3	36	2	7	5	1	3
548	5	4	16	8	6	15	9	8	17	NA	15.21	4	3	4	2	2	3	39	1	7	5	1	2
549	4	2	10	6	4	18	5	4	8	76.62	50.99	4	5	3	2	4	6	31	2	1,7	4	2	3
550	4	4	7	11	11	16	11	11	16	69.69	31.87	4	4	3	4	3	1	54	2	7	3	3	1
551	7	7	12	14	14	18	18	18	26	70.19	70.19	3	4	2	3	3	8	41	1	1	7	7	2
552	14	6	26	14	6	26	14	6	26	20.25	9.13	2	3	3	2	4	1	66	2	7	2	7	2
553	1	1	8	10	6	14	12	10	15	91.69	81.69	5	3	5	1	1	2	44	1	7	6	1	3
554	8	5	25	10	7	26	12	8	28	NA	67.48	4	4	3	2	3	2	20	2	7	5	1	1
555	NA	NA	NA	2	2	8	2	2	8	80	4.06	3	4	3	4	3	1	20	2	7	4	2	5
556	17	17	17	17	17	17	17	17	17	NA	NA	4	4	4	2	2	2	53	1	7	4	1	1
557	26	10	61	20	9	60	25	20	73	98.22	68.64	5	4	2	1	2	2	32	1	7	4	2	1
558	20	7	38	20	7	38	22	14	26	80.65	82.61	4	4	3	1	2	2	49	2	1	4	7	2
559	38	20	126	17	6	126	27	18	126	86.56	70.31	2	4	3	2	3	3	51	2	7	4	2	NA
560	11	7	126	12	7	126	13	8	126	10.42	31.55	2	5	4	1	5	4	50	1	7	3	2	NA
561	NA	NA	NA	NA	NA	NA	NA	NA	NA	28.44	NA	3	4	4	4	1	8	37	1	7	4	1	6
562	17	17	29	29	17	41	29	29	41	25.94	16.88	3	5	2	2	3	3	31	1	7	4	3	3
563	29	17	41	29	17	29	41	29	53	75.94	70	4	4	4	2	2	2	62	1	7	1	1	1
564	5	5	137	17	17	137	17	5	137	57.7	58.52	3	3	4	4	3	4	38	2	7	6	1	3
565	8	6	29	32	18	65	130	32	137	96.94	60.87	3	4	5	1	1	3	40	1	7	5	1	2
566	17	5	29	5	5	17	17	17	17	49.34	29.1	2	4	2	2	2	1	50	1	7	6	4	2
567	6	2	14	6	2	14	6	28	6	82.41	69.45	4	4	4	4	5	3	24	2	7	3	2	1
568	5	5	17	137	65	137	137	53	137	NA	NA	4	4	3	3	2	3	38	1	1	4	4	NA
569	11	8	17	11	6	17	12	7	17	77.75	69.3	4	4	4	4	3	3	50	2	9	4	7	3
570	21	14	29	21	14	26	28	24	17	71.74	64.7	5	1	4	1	1	2	51	1	7	1	2	1
571	29	17	41	26	12	52	54	42	66	72.13	74.1	5	4	4	1	3	1	30	1	7	3	1	1
572	17	5	29	17	17	41	29	17	41	21.17	59.01	3	4	3	3	2	3	49	1	1	4	6	NA
573	8	5	17	17	6	29	29	8	29	69.08	68.8	4	3	3	3	1	2	39	1	7	4	1	3
574	13	13	42	13	13	18	25	18	29	50	50.42	3	2	4	2	2	4	61	2	7	4	6	1
575	8	4	10	18	8	26	9	6	29	49.38	70.63	2	4	4	2	3	3	27	2	1	2	1	1
576	3	2	1	3	2	1	9	8	7	43.28	83.61	3	4	2	2	3	4	35	2	1	4	6	3
577	17	5	29	17	5	29	17	5	41	29.73	59.45	3	5	3	2	3	3	33	1	7	5	3	1
578	2	2	2	2	2	2	5	5	5	42.25	48.73	4	4	3	4	2	4	48	2	1	3	1	NA
579	17	17	29	17	17	29	17	17	29	70.63	50.94	5	1	5	1	1	3	63	2	7	4	2	1
580	137	137	137	137	137	137	137	137	137	100	100	5	4	5	1	2	4	37	1	7	6	3	1
581	17	17	29	17	17	17	17	17	29	51.56	55.31	4	4	3	2	2	2	42	1	7	5	2	4
582	17	4	5	8	5	4	8	5	10	65.92	80.7	5	4	5	4	5	4	32	2	1	2	2	3
583	7	4	11	8	6	17	11	8	18	71.41	60.14	3	3	3	2	2	2	35	2	7	3	7	2
584	17	17	29	4	5	18	18	5	8	61.56	77.44	4	3	4	1	1	1	50	1	7	1	2	3
585	8	6	18	7	6	18	10	6	18	62.95	53.78	3	4	3	2	3	2	51	1	4	4	1	3
586	7	4	12	10	7	14	14	11	22	21.95	35.23	3	4	4	4	5	2	39	2	7	4	7	2
587	15	17	54	15	17	102	15	17	102	NA	NA	4	2	4	3	2	3	36	1	2	4	7	1
588	17	17	29	8	8	20	17	17	29	NA	NA	3	3	3	3	3	2	35	1	7	2	2	2
589	17	4	41	6	5	33	8	3	36	59.69	66.88	2	4	2	4	2	1	21	1	1	3	1	2
590	29	29	137	29	29	137	29	29	137	NA	NA	4	4	4	3	3	1	37	1	7	4	4	2
591	6	5	14	17	-3	16	6	10	16	63.94	53.24	4	3	5	4	4	3	51	1	1	3	1	NA
592	54	30	114	30	18	114	18	30	114	60.1	30.15	3	1	3	1	1	9	28	5	9	4	7	2
593	17	5	41	17	5	41	17	5	41	100	100	1	5	2	1	2	2	33	2	7	6	1	3
594	7	5	12	9	7	14	9	8	15	50.36	NA	2	5	2	1	4	4	52	1	7	6	1	3
595	18	15	137	29	17	137	53	17	137	NA	62.25	4	2	4	1	2	8	60	1	7	2	2	1
596	11	11	18	8	8	23	8	8	23	50.42	50.42	3	3	3	3	3	3	61	2	1	5	1	1
597	1	0	6	4	1	9	3	0	11	59.19	38.69	3	4	3	3	2	3	39	1	7	2	2	2
598	12	12	29	12	12	29	12	12	29	51.1	50.59	3	3	4	2	2	3	46	1	7	2	2	1
599	4	14	14	9	14	14	14	14	14	88.4	92.72	4	4	4	5	1	8	38	2	7	4	3	2
600	8	-5	25	18	7	-4	-6	7	20	61.74	71.97	4	3	4	5	4	4	40	2	7	2	2	4
601	17	17	29	21	14	26	21	23	26	58.94	30.51	4	3	4	4	2	3	43	1	1	3	2	1
602	6	2	17	6	5	17	6	4	17	75.07	80	4	4	3	2	3	2	54	2	1	5	1	1
603	17	17	29	17	16	29	20	17	29	70	64.38	4	3	2	2	2	3	43	1	7	3	2	3
604	15	11	59	18	15	59	22	18	62	70	70	4	4	2	4	5	2	34	2	7	3	2	2
605	8	8	15	8	8	27	10	10	27	54.04	44.01	4	3	4	4	2	3	35	1	7	4	3	2
606	6	2	14	6	2	14	6	5	10	75.07	70.28	4	4	2	2	2	2	39	2	7	4	3	3
607	17	17	29	17	17	53	17	17	65	79.92	85.57	2	4	2	1	3	2	65	1	7	4	1	3
608	NA	NA	NA	20	7	39	20	15	39	70.42	65.07	4	3	4	4	3	3	34	2	7	6	1	5
609	10	9	114	10	9	114	10	9	114	NA	NA	3	4	3	1	3	4	36	1	7	6	3	2
610	17	6	137	18	6	137	16	6	137	NA	46.52	2	4	3	2	3	3	57	1	1	4	1	2
611	4	2	18	6	5	18	18	5	29	50.85	89.15	4	4	2	2	4	2	69	1	7	4	NA	3
612	NA	NA	NA	3	3	133	6	4	133	NA	NA	3	3	3	3	3	1	34	1	7	4	2	5
613	5	2	8	5	5	8	5	5	8	80	90	5	4	4	1	1	4	49	1	1	4	6	2
614	17	5	29	5	5	17	17	5	29	80.78	60.45	4	4	3	3	3	1	23	1	7	5	6	1
615	11	6	18	10	6	18	18	6	30	33.21	50.19	5	4	2	1	2	1	20	2	7	5	1	2
616	20	20	30	18	18	30	26	26	30	75	NA	5	3	4	2	3	8	47	1	1	3	2	2
617	5	3	NA	6	5	14	12	6	17	50.14	67.41	2	4	3	2	2	3	29	1	7	6	1	4
618	6	6	7	8	8	8	9	8	9	59.72	27.89	4	4	4	2	3	3	29	1	1	4	NA	2
619	4	3	13	5	7	0	7	5	16	23.7	19.35	4	3	4	4	1	3	47	2	1	3	2	NA
620	5	5	29	17	17	53	29	17	53	NA	NA	4	4	3	2	3	2	45	1	7	5	1	1
621	NA	NA	NA	NA	NA	NA	NA	NA	NA	42.19	38.17	4	2	3	2	2	3	29	1	1	4	1	6
622	5	2	12	7	5	12	8	6	1	40.11	20.89	1	5	3	4	3	2	26	1	3	5	6	3
623	21	33	2	20	22	9	6	11	16	46.42	33.96	4	4	4	4	2	3	40	1	7	5	4	4
624	29	17	41	17	17	29	17	5	53	71.48	66.99	5	4	5	1	1	8	24	2	7	4	3	1
625	137	137	137	137	137	137	137	137	137	NA	NA	3	3	3	2	3	2	50	1	7	5	7	2
626	11	5	29	11	5	29	11	5	29	68.7	70.49	5	2	3	2	2	3	39	1	7	5	1	3
627	10	26	9	11	14	4	4	15	2	69.86	55.35	4	2	3	4	3	4	33	2	1	4	4	2
628	13	7	18	8	8	9	20	8	-5	58.17	69.58	4	4	3	4	4	1	25	1	7	4	1	2
629	12	5	18	16	6	29	15	9	26	36.88	34.69	3	5	2	1	2	4	30	1	7	5	1	2
630	11	5	3	11	5	3	15	3	3	49.58	51.63	3	4	4	3	3	3	21	2	1	3	1	2
631	NA	NA	NA	NA	NA	NA	NA	NA	NA	75.49	NA	3	3	3	3	3	1	43	1	7	2	2	6
632	17	5	29	17	17	29	17	17	29	82.62	60.98	4	4	3	2	4	3	66	1	7	6	1	3
633	6	5	NA	6	5	18	6	5	18	78.44	70.31	4	4	4	3	3	1	30	1	7	4	6	2
634	8	5	114	8	5	114	8	-6	114	63.38	64.51	3	3	2	3	3	NA	30	2	7	2	2	1
635	5	4	14	8	6	17	11	9	24	20.36	20.09	3	4	3	2	2	3	61	2	7	4	6	4
636	8	5	17	8	5	17	8	5	17	75.74	50.16	4	3	4	2	2	1	23	1	7	4	2	2
637	11	9	18	5	6	18	11	8	21	NA	67.94	5	3	4	2	3	9	34	2	7	1	2	1
638	5	3	7	5	3	8	5	3	8	60.56	60.28	3	3	3	3	3	3	46	1	1	4	3	3
639	6	2	-1	4	1	5	5	4	11	20	20	4	4	3	1	4	1	23	2	7	2	7	1
640	8	5	11	6	5	12	7	5	17	46.25	69.06	4	2	4	2	2	3	32	1	4	6	1	2
641	17	17	29	17	17	29	17	17	29	43.61	54.1	4	3	4	3	2	1	22	2	1	4	1	3
642	6	11	17	6	11	18	16	20	29	NA	NA	4	3	4	2	2	8	53	2	7	4	2	3
643	36	34	137	35	34	137	35	34	137	19.01	81.55	5	4	1	1	3	2	55	2	8	6	1	2
644	17	5	29	29	17	41	53	41	65	NA	NA	3	4	2	2	4	3	25	2	1	3	1	1
645	17	17	29	17	17	29	17	17	29	70.49	82.73	3	3	4	3	4	3	28	2	1	4	1	NA
646	8	4	31	7	4	31	7	4	31	NA	NA	3	4	3	4	3	1	25	1	5	4	6	1
647	13	9	59	17	12	59	17	0	59	NA	NA	2	4	2	1	3	1	35	1	7	5	4	1
648	5	6	9	3	3	5	NA	NA	NA	30.06	20.51	4	4	2	1	2	3	54	1	2	5	3	2
649	8	5	11	17	15	8	14	8	17	NA	50.16	4	3	4	2	2	3	57	2	1	4	7	2
650	9	9	26	11	11	23	14	14	28	8.31	40.28	4	5	3	1	4	2	66	2	1	6	1	NA
651	24	6	137	137	33	137	137	46	137	80.28	50	4	3	3	3	3	1	38	1	7	4	3	1
652	5	5	17	5	5	17	5	5	17	NA	NA	4	4	3	3	3	1	58	1	7	4	1	NA
653	17	17	29	17	17	29	17	17	29	NA	NA	3	4	4	4	4	3	47	1	1	4	1	2
654	8	11	29	17	11	18	11	9	18	NA	NA	4	3	3	2	2	2	67	1	7	4	3	1
655	6	4	8	7	6	10	7	6	10	45	65	3	4	3	2	3	2	18	1	3	6	3	2
656	2	6	21	2	6	21	2	9	20	36.39	39.35	3	2	4	3	2	4	38	1	3	3	2	3
657	59	54	137	65	38	137	89	65	137	86.07	41.23	4	1	4	3	2	2	25	1	7	4	2	3
658	12	4	35	20	5	44	12	12	47	75.31	63.13	2	3	3	2	2	1	19	2	7	2	2	1
659	4	3	25	18	12	22	7	7	19	29.25	50.42	2	4	3	2	2	3	39	1	7	4	2	3
660	38	5	54	38	11	54	38	11	65	NA	69.69	4	2	4	2	3	8	42	1	7	5	2	1
661	5	4	11	8	5	10	10	7	13	NA	20	2	4	3	3	4	4	35	1	1	4	7	2
662	9	4	13	9	9	14	10	10	14	40.15	44.16	2	3	2	2	3	3	67	2	7	6	1	2
663	8	11	25	6	8	24	-4	-3	11	30	40.14	4	2	4	3	2	4	36	1	2	4	1	4
664	-1	0	1	0	0	1	30	-1	0	100	98.03	5	5	5	1	1	2	54	1	7	2	2	4
665	5	3	12	9	5	137	12	5	137	51.13	71.27	4	2	1	2	3	2	62	2	7	5	1	3
666	11	6	18	14	9	23	14	11	26	52.25	41.69	3	4	3	2	3	1	56	2	7	4	6	1
667	13	12	27	12	12	19	13	12	12	69.3	51.4	4	3	4	3	4	8	46	1	7	2	2	1
668	6	4	10	7	5	11	8	6	12	NA	NA	3	4	2	2	2	3	26	1	1	5	1	1
669	29	17	54	20	18	29	18	6	29	80.56	81.41	4	5	2	1	3	3	24	1	2	5	1	2
670	5	8	14	10	8	14	11	8	16	9.01	39.58	3	4	3	2	3	3	32	2	7	6	2	3
671	3	3	27	19	17	18	18	23	29	60.14	40.56	3	4	4	3	2	8	55	1	7	2	2	3
672	6	6	18	14	14	30	18	18	41	81.69	50.14	4	4	3	1	2	3	60	1	7	6	1	2
673	6	6	18	137	137	137	137	137	137	NA	NA	4	4	3	3	2	8	32	1	7	4	7	1
674	65	29	125	29	53	125	29	53	125	70.42	90.28	4	4	3	2	2	3	57	2	7	6	3	3
675	2	2	5	2	2	11	13	5	17	91.69	61.27	5	1	5	3	1	1	65	2	7	2	2	2
676	7	4	12	13	8	18	15	11	21	44.53	42.13	2	4	2	2	3	2	28	2	7	6	1	3
677	19	8	41	18	17	30	19	19	42	80.14	70.85	3	3	3	2	3	8	63	1	7	6	1	3
678	8	7	11	11	10	14	11	10	13	59.86	51.97	4	4	3	2	2	1	65	2	7	5	1	NA
679	6	4	18	6	4	18	6	4	18	NA	NA	4	4	2	2	2	1	65	2	7	3	2	2
680	11	5	29	6	5	11	12	8	17	NA	NA	5	4	4	3	2	9	25	2	9	3	2	3
681	3	2	4	7	6	8	9	8	10	80.28	86.2	4	5	4	4	5	1	43	2	7	3	4	1
682	6	4	6	4	4	6	4	4	6	60.7	61.13	2	4	4	2	3	3	44	2	4	5	1	3
683	7	7	17	8	8	18	10	6	18	NA	30.42	3	4	3	3	2	2	40	1	7	4	1	1
684	6	5	11	8	6	18	11	6	18	60	80	3	4	2	1	2	8	55	2	7	4	6	3
685	8	6	137	137	7	17	126	7	17	40.99	60.99	3	4	2	2	1	3	47	2	7	4	3	2
686	9	5	13	5	5	7	8	6	10	60.56	61.27	4	3	3	2	2	1	60	1	7	5	1	2
687	4	2	7	5	4	15	10	5	22	40.85	64.65	4	2	4	3	1	4	42	2	7	5	1	3
688	9	7	61	22	6	30	19	6	35	NA	NA	4	2	5	4	2	2	32	1	5	3	3	2
689	2	1	7	9	7	11	9	7	12	51.97	44.23	4	5	3	2	2	3	54	1	7	5	1	3
690	8	5	20	11	6	30	14	13	19	49.44	51.13	4	3	3	2	3	3	44	1	7	3	2	2
691	8	5	17	5	3	11	17	5	17	30	9.44	4	3	3	1	2	8	49	1	1	4	1	4
692	17	5	29	7	3	18	7	4	10	NA	NA	3	2	2	3	2	2	28	1	7	1	7	3
693	5	5	8	5	5	9	5	5	8	56.34	51.41	4	4	4	4	4	4	57	2	7	3	3	4
694	7	10	20	20	14	30	26	22	42	100	85.07	4	3	3	1	2	1	33	1	7	4	7	1
695	17	5	29	17	17	41	29	17	53	51.39	66.39	2	4	4	3	3	1	31	1	7	4	3	3
696	NA	NA	NA	NA	NA	NA	NA	NA	NA	30.56	41.41	4	3	4	3	4	3	43	2	1	4	1	6
697	8	3	11	10	4	15	11	5	15	82.96	85.63	4	4	4	1	1	1	55	1	1	1	1	1
698	5	5	137	NA	NA	NA	17	17	137	30.05	27.32	4	5	2	2	3	3	67	2	7	4	1	4
699	7	5	20	9	5	31	12	6	54	76.62	79.72	4	4	3	2	3	2	64	2	7	3	2	3
700	8	4	17	17	16	23	20	17	29	87.23	92.03	4	4	3	1	2	3	55	1	1	3	6	3
701	5	5	17	17	17	17	17	17	17	60.33	59.02	4	4	1	4	2	2	61	2	7	2	2	2
702	10	6	15	10	6	15	11	8	17	80.85	50.56	5	4	3	2	3	9	61	2	7	4	3	1
703	8	6	9	8	8	11	17	11	17	NA	NA	4	4	3	4	4	6	57	2	9	3	NA	NA
704	12	9	17	9	4	17	12	9	17	80	50	3	4	3	3	3	2	57	2	7	5	3	2
705	11	8	19	11	7	13	14	10	14	70.56	65.63	3	4	3	3	3	1	56	2	7	4	7	2
706	8	3	17	2	3	16	6	7	10	NA	NA	2	5	2	2	3	3	66	2	7	4	6	4
707	137	137	137	137	137	137	137	137	137	90.28	91.41	4	4	3	1	2	1	56	2	7	3	2	1
708	6	6	11	11	8	14	11	8	17	20.56	39.86	3	4	2	3	4	8	49	2	1	4	1	1
709	11	5	23	5	11	23	5	11	23	NA	NA	5	3	4	1	2	3	62	2	7	6	1	3
710	14	6	20	14	17	20	26	29	32	50.98	50.84	3	4	2	3	2	3	55	1	7	4	1	2
711	20	6	18	6	8	9	7	9	11	60.14	51.55	2	2	3	4	3	2	55	1	1	3	1	2
712	12	12	18	6	6	12	6	6	12	NA	NA	4	3	3	3	3	1	43	1	7	4	7	1
713	10	5	23	11	5	23	11	5	23	61.13	NA	4	4	3	3	3	1	58	2	7	4	3	2
714	1	1	1	4	4	4	3	3	3	42.54	47.46	3	3	3	3	3	1	54	2	7	3	1	2
715	17	17	29	29	29	29	17	29	29	31.26	28.17	4	3	4	4	3	1	68	1	7	6	1	NA
716	8	3	18	6	4	18	8	6	15	41.29	63.64	4	4	3	2	3	1	74	2	7	4	1	2
717	6	10	14	14	14	14	14	14	14	80.42	89.86	4	4	3	2	3	2	57	1	7	4	3	1
718	8	5	18	8	5	18	12	6	30	63.86	52.57	4	4	3	2	2	8	58	1	7	4	1	1
719	8	8	11	8	8	11	8	8	11	50	40.85	2	4	3	1	4	2	61	2	7	5	1	NA
720	NA	NA	NA	17	5	29	17	5	29	55.95	38.69	3	4	3	2	3	2	70	1	7	4	1	5
721	5	4	11	4	3	5	11	10	14	50.7	61.97	5	4	3	2	2	2	65	2	8	4	4	3
722	15	3	27	16	4	28	7	16	28	40.7	40.85	2	4	4	1	4	3	69	2	7	2	2	3
723	18	6	30	18	6	30	18	6	30	NA	NA	3	4	3	3	3	3	71	2	7	1	7	1
724	12	17	42	30	24	42	30	24	42	NA	NA	3	4	3	3	3	3	35	1	7	4	2	1
725	11	8	17	10	6	17	20	13	26	NA	NA	4	4	4	4	3	3	52	1	7	3	2	2
726	26	18	55	26	18	55	28	28	54	100	90.25	3	4	3	1	2	2	51	1	7	4	7	1
727	6	4	15	12	9	15	14	11	15	13.24	24.08	2	4	2	1	4	3	39	2	2	6	3	2
728	17	17	17	NA	NA	NA	17	17	17	75.08	73.77	4	4	4	1	2	3	42	2	1	4	1	4
729	9	6	26	17	6	29	9	6	11	NA	NA	3	4	3	3	3	8	36	1	7	7	1	1
730	5	17	29	17	17	17	17	17	29	25.62	28.13	4	4	4	2	2	2	55	1	7	6	3	2
731	16	11	40	35	18	60	37	19	60	NA	82.8	5	2	5	4	1	2	56	1	7	5	1	NA
732	19	18	65	19	6	65	19	6	53	100	100	4	5	2	1	1	2	60	2	7	7	4	3
733	8	4	126	7	3	126	7	7	137	NA	72.54	5	4	5	1	1	8	60	2	7	3	2	2
734	11	8	18	15	11	23	14	11	26	41.13	57.18	3	5	2	2	4	6	49	1	7	6	1	2
735	11	12	13	6	7	18	8	9	19	NA	NA	3	4	4	2	2	3	61	1	7	4	1	1
736	2	1	12	12	5	17	12	5	17	70.7	50	2	4	2	1	2	2	55	2	7	3	2	3
737	5	4	11	5	4	8	7	6	8	70	40	4	4	3	1	3	8	66	2	7	5	6	3
738	7	6	15	14	12	17	16	13	22	64.95	81.6	5	3	4	3	2	1	60	2	7	2	2	1
739	NA	NA	NA	24	NA	NA	0	NA	NA	NA	NA	3	3	3	3	3	1	61	2	7	4	1	5
740	8	3	18	8	5	18	8	5	18	49.44	50.28	2	4	2	2	3	3	66	2	7	3	NA	2
741	3	2	6	3	2	6	3	2	6	40.28	50.85	2	3	4	1	3	8	60	1	7	6	2	1
742	2	1	6	9	6	17	11	6	17	50	75	4	4	3	2	3	3	64	1	7	2	2	3
743	4	3	9	8	6	12	13	11	17	8.17	30.42	2	3	4	2	4	2	60	1	7	5	2	NA
744	6	5	8	6	5	8	8	6	20	NA	NA	3	4	3	1	3	3	66	2	1	3	1	4
745	6	3	8	8	6	18	13	8	30	81.13	76.48	5	4	4	1	2	2	57	1	7	6	6	2
746	17	17	41	29	17	29	29	17	41	60	50	4	4	2	2	4	4	35	1	7	2	1	1
747	8	6	12	6	4	9	8	5	13	50	49.44	4	3	4	2	3	1	56	1	7	5	2	2
748	12	10	15	13	12	21	15	12	24	75	35	5	4	4	2	2	3	56	1	1	4	7	3
749	7	5	10	14	12	18	12	10	18	90.14	92.39	4	4	3	2	3	1	59	1	7	4	3	3
750	14	14	22	14	14	22	17	17	26	61.27	50.56	4	4	2	2	2	4	68	1	7	4	6	3
751	NA	NA	NA	NA	NA	NA	NA	NA	NA	80.43	76.43	4	4	4	4	4	3	55	1	1	2	2	6
752	6	6	18	6	6	18	6	6	18	100	82.68	4	1	5	1	1	8	61	2	7	2	2	1
753	11	8	137	16	13	137	20	18	137	NA	48.73	3	4	2	2	3	3	56	1	7	5	1	2
754	NA	NA	NA	35	21	45	19	21	58	49.86	29.72	4	3	4	1	2	3	69	1	7	3	NA	5
755	5	1	17	2	1	10	8	5	17	40	50.42	2	4	3	4	2	3	70	2	7	4	4	2
756	12	10	17	12	11	16	15	17	20	80.99	80.28	5	2	5	5	1	2	65	1	7	7	4	2
757	18	17	30	6	17	18	18	29	41	NA	NA	3	4	2	1	3	2	60	1	7	6	1	3
758	15	11	17	16	14	20	17	15	20	50	40	4	4	4	1	2	4	64	1	7	4	2	2
759	17	17	29	17	17	29	17	17	29	48.52	39.67	2	4	3	4	3	3	58	2	7	2	2	NA
760	65	65	101	65	65	101	65	65	101	60.7	NA	4	5	3	4	2	1	65	1	6,7	4	2	2
761	4	4	11	4	3	11	8	7	13	41.95	61.88	4	4	2	3	2	3	62	2	1	2	1	3
762	14	11	17	17	15	19	18	17	20	70.19	NA	4	4	4	2	2	1	56	1	7	3	2	1
763	17	17	29	29	17	29	29	17	41	59.34	61.86	4	4	4	2	2	3	69	1	7	3	2	2
764	NA	NA	NA	18	16	36	19	17	25	NA	NA	4	3	3	1	2	1	60	1	7	4	7	5
765	5	4	11	7	6	17	11	6	23	75.49	92.25	3	2	4	1	1	3	61	1	7	5	3	1
766	10	10	23	22	13	29	23	10	29	61.68	52.05	4	4	3	4	4	2	58	1	1	4	1	1
767	1	3	11	2	2	5	7	7	11	NA	NA	2	4	4	2	4	3	55	2	7	4	6	1
768	7	-6	25	21	7	46	8	4	38	61.55	70.28	3	4	3	4	3	1	56	1	7	3	1	2
769	4	3	7	3	2	5	7	5	9	78.36	63.28	3	4	2	2	4	3	55	1	1	3	6	4
770	8	5	23	11	7	20	13	9	32	81.69	71.13	4	3	3	2	2	3	62	2	7	3	2	1
771	17	17	17	17	17	17	17	17	17	NA	NA	4	4	4	4	2	1	59	2	7	3	NA	2
772	17	17	29	17	5	29	17	17	29	73.92	51.18	3	4	3	2	2	3	71	2	7	7	1	3
773	17	17	29	29	17	41	29	17	29	NA	NA	5	2	4	1	2	8	63	1	7	6	3	2
774	14	6	126	17	14	126	29	18	126	90.28	90.14	5	2	5	4	1	4	65	1	8	2	2	1
775	9	6	13	14	9	21	11	7	18	92.88	89.27	5	4	2	1	5	3	76	2	7	3	2	3
776	8	9	22	22	22	32	20	11	34	NA	NA	4	3	4	3	2	1	76	2	7	4	2	3
777	17	17	29	137	137	137	137	137	137	97.04	100	5	2	5	1	1	3	65	1	7	2	2	1
778	17	12	48	17	5	36	17	5	48	51.13	51.69	3	4	3	2	3	8	63	1	7	4	3	NA
779	NA	NA	NA	8	5	12	11	7	17	56.62	20.56	5	5	3	2	3	1	73	1	7	2	1	5
780	2	1	5	7	6	11	15	-1	5	70.99	72.25	3	4	4	2	2	8	65	2	7	4	1	3
781	20	6	137	21	6	137	35	18	137	70.14	50.14	4	3	4	3	3	2	59	1	7	5	3	3
782	19	18	137	34	20	126	36	20	126	49.72	69.15	4	4	4	2	2	1	67	1	7	4	2	1
783	4	3	7	9	6	12	11	9	14	50.57	50.14	3	4	3	3	3	1	64	2	1	5	1	1
784	4	2	5	4	2	5	7	5	8	29.58	30.7	3	3	4	3	3	1	68	2	1	3	2	1
785	9	5	17	11	8	17	14	10	17	NA	NA	4	5	2	1	2	1	58	1	7	4	1	1
786	29	29	NA	NA	NA	41	29	17	NA	42.9	82.73	4	3	3	3	2	1	63	1	7	NA	2	2
787	5	5	13	7	5	15	8	5	18	NA	30.99	2	5	2	1	3	3	65	2	7	5	1	3
788	7	5	33	6	5	37	8	6	58	70.7	50.56	5	3	2	2	2	2	61	2	7	3	2	2
789	5	4	137	5	4	137	7	6	137	50.42	50.42	4	3	3	2	4	3	60	2	7	4	2	1
790	11	11	23	23	11	35	23	15	49	NA	NA	5	3	4	3	2	2	58	2	7	6	4	1
791	NA	NA	NA	NA	NA	NA	NA	NA	NA	NA	NA	3	3	NA	3	3	8	55	1	7	2	2	6
792	3	3	6	4	4	-6	3	3	6	50.99	50.27	3	4	3	4	3	1	60	1	7	7	1	NA
793	6	4	30	9	6	33	11	9	35	NA	NA	3	5	3	3	4	8	65	2	7	5	1	2
794	32	18	52	27	20	38	32	25	39	35.81	42.91	2	4	3	2	3	3	64	2	7	3	2	3
795	22	34	137	34	46	137	47	35	137	NA	NA	5	3	5	3	2	8	59	2	7	3	2	3
796	3	2	6	8	5	12	9	7	18	10	50	4	3	4	2	2	8	65	2	7	3	2	3
797	2	1	3	6	5	8	5	4	8	59.86	40.14	3	4	2	2	2	1	62	1	7	4	2	3
798	9	5	61	5	9	57	7	15	56	18.31	30.14	2	4	3	2	5	2	64	2	7	4	7	3
799	NA	NA	NA	0	0	0	6	6	-6	NA	NA	4	3	5	1	1	1	55	1	7	4	1	5
800	20	12	41	15	15	29	35	17	41	91.69	82.82	4	4	3	1	2	1	71	1	7	4	1	1
801	5	6	14	2	2	3	6	7	8	NA	NA	4	4	3	2	3	2	57	1	7	3	2	NA
802	12	17	NA	17	12	24	29	18	36	NA	50.7	4	1	5	1	1	3	61	1	7	2	2	1
803	13	8	18	17	29	41	17	41	53	68.92	52.88	5	3	4	4	3	8	60	1	7	4	1	2
804	3	2	6	3	2	6	3	2	6	NA	50	1	4	3	2	4	3	63	1	7	5	1	4
805	17	17	29	29	17	29	17	17	29	29.53	38.72	4	4	4	2	2	3	60	2	7	4	1	4
806	6	6	12	6	6	12	6	6	12	50.28	50.14	2	3	3	3	3	2	63	1	7	3	2	2
807	17	17	29	17	5	17	17	5	17	50.7	25.74	2	5	2	1	2	2	55	2	7	5	3	2
808	17	17	137	17	17	137	137	137	137	50	70	4	3	4	2	2	1	62	2	7	4	3	1
809	8	6	13	8	6	17	11	17	18	45.49	59.58	3	4	4	4	3	3	55	1	1	4	2	NA
810	18	6	54	18	6	66	18	6	54	32.96	29.86	3	2	4	4	3	3	58	2	7	2	2	1
811	17	NA	NA	17	17	53	17	NA	NA	57.1	55.15	2	2	5	2	2	1	66	1	7	3	2	2
812	17	8	26	18	16	36	28	17	41	25.08	60.98	4	2	5	1	1	1	57	1	7	4	4	1
813	12	6	66	21	12	66	30	12	78	NA	NA	3	4	2	3	2	3	69	1	9	4	4	2
814	17	17	29	NA	17	29	14	9	20	23.13	34.38	2	4	4	2	2	1	67	2	7	3	2	2
815	7	5	18	11	-4	20	11	10	25	63.38	50.42	4	5	2	1	3	3	76	2	7	5	1	4
816	17	NA	NA	NA	NA	NA	17	4	12	NA	NA	3	3	3	3	3	8	59	2	7	4	1	2
817	17	NA	NA	29	17	41	29	29	53	33.89	33.44	4	4	3	2	3	3	64	1	7	4	2	2
818	10	4	15	3	1	8	3	2	-3	50.28	NA	3	3	4	4	3	1	64	2	9	3	1	NA
819	17	5	41	17	5	41	17	17	41	47.5	58.13	3	4	3	3	2	2	55	1	7	3	1	3
820	22	NA	NA	13	NA	NA	25	5	137	77.53	50.94	4	3	4	2	2	2	68	2	7	2	2	1
821	17	11	66	18	11	66	23	17	66	88.73	80.56	4	4	2	2	2	3	64	2	7	5	1	2
822	7	8	18	10	10	11	18	15	23	17.32	73.52	5	4	4	2	1	8	60	2	7	1	2	1
823	5	9	18	11	8	29	11	8	29	49.58	50.99	4	4	3	2	3	2	58	1	7	4	1	1
824	10	8	18	10	8	18	10	8	18	NA	50	1	4	3	1	4	3	64	1	7	6	4	2
825	20	9	54	20	9	54	26	17	58	37.61	72.25	3	4	2	2	2	2	62	1	7	5	3	1
826	5	7	12	5	7	11	8	8	11	NA	NA	3	3	3	3	3	2	66	1	7	4	2	2
827	17	17	29	17	17	29	17	17	29	67.92	81.89	4	2	4	1	2	1	58	1	7	4	1	2
828	9	4	11	3	3	11	5	5	10	NA	NA	4	4	3	4	4	2	67	2	7	4	2	3
829	6	6	12	12	12	18	6	6	12	NA	NA	1	4	1	1	5	3	56	2	7	5	1	2
830	8	8	20	8	8	20	NA	NA	NA	40.28	61.55	4	2	4	2	2	3	59	2	1	6	3	2
831	7	1	6	3	-5	9	8	8	23	NA	NA	4	3	4	2	3	8	63	2	7	4	1	1
832	13	12	54	42	38	66	54	54	78	100	90.56	4	2	5	1	1	8	60	2	7	5	1	2
833	6	4	11	24	12	41	24	11	24	49.06	56.56	4	3	5	4	2	1	62	2	7	6	1	3
834	17	5	17	8	4	14	8	4	14	NA	NA	3	3	4	4	2	1	62	2	7	1	7	2
835	4	3	5	6	5	7	8	7	10	50.56	49.44	4	3	3	2	3	1	56	2	7	4	2	3
836	6	6	12	12	12	15	17	17	20	59.33	64.07	4	4	4	3	2	2	62	2	1	3	2	NA
837	17	5	29	5	5	17	17	17	29	79.69	54.69	1	2	4	1	1	1	70	2	7	2	2	3
838	3	2	5	8	6	13	NA	NA	NA	NA	NA	1	4	2	3	4	1	67	2	7	3	2	2
839	12	8	29	12	8	17	20	18	25	65.35	63.8	4	4	4	2	3	3	57	2		4	2	3
840	41	17	77	41	29	137	65	41	137	80.4	29.48	5	4	3	2	2	8	56	2	7	3	2	1
841	7	5	137	10	7	29	16	17	137	66.26	90.64	5	2	1	2	2	4	60	2	7	7	4	3
842	NA	NA	NA	41	29	89	33	27	83	36.56	51.25	4	4	3	2	2	4	67	2	1	5	1	5
843	11	5	18	4	2	11	18	11	29	91.55	72.11	4	3	4	3	3	3	61	2	7	4	2	1
844	7	4	20	7	4	6	9	5	19	71.27	85.92	4	3	4	1	2	1	67	2	7	4	6	3
845	12	12	29	12	12	29	14	5	29	50.7	52.39	2	3	4	3	3	1	76	2	7	2	2	NA
846	26	14	38	38	30	50	30	30	38	30.63	30.31	5	4	3	2	3	1	65	2	7	4	7	2
847	7	4	18	4	2	19	11	8	19	49.72	49.72	4	4	3	2	3	1	66	2	7	5	7	4
848	9	8	11	9	8	11	12	11	18	100	100	5	4	4	1	1	8	69	2	7	4	1	1
849	5	3	17	3	3	12	6	3	17	49.99	25.48	4	1	5	2	1	3	73	2	7	3	2	4
850	9	9	137	9	9	137	13	13	137	8.17	81.97	5	3	4	1	1	4	78	2	1	7	3	2
851	6	6	11	6	6	11	6	6	11	NA	NA	3	3	3	2	3	1	78	2	7	4	7	3
852	10	5	29	11	7	53	24	6	41	39.58	39.15	4	4	3	2	3	8	77	2	7	3	2	3
853	12	12	29	12	6	29	12	12	41	50.85	50.14	4	3	4	2	2	3	67	2	7	4	7	3
854	9	6	137	9	6	137	12	6	137	80.99	50.85	4	4	3	1	2	3	74	2	7	4	4	2
855	12	5	24	60	12	84	60	24	84	NA	NA	2	4	3	3	3	9	71	2	8	4	7	3
856	5	4	137	5	4	137	11	9	137	50.7	49.86	4	5	4	3	2	3	68	2	1	4	6	2
857	1	0	3	10	8	15	9	8	18	50.7	51.69	3	3	3	3	3	1	60	2	7	4	2	3
858	8	8	9	8	6	8	18	13	18	NA	NA	3	3	3	1	2	8	71	2	7	4	3	2
859	9	5	21	8	5	21	10	15	21	NA	70.7	2	4	2	2	4	2	81	2	7	4	1	2
860	6	3	8	11	11	17	11	11	17	80.42	82.25	2	4	3	2	3	8	73	2	7	3	2	1
861	29	17	65	53	41	89	53	41	89	59.94	57.25	3	4	2	2	2	4	65	2	7	6	3	2
862	3	2	5	3	2	5	5	4	8	50.99	70.7	5	5	1	1	2	4	82	2	5,7	7	3	2
863	8	4	13	10	6	14	14	12	17	39.67	52.35	NA	4	2	2	3	3	62	2	7	6	4	3
864	8	5	31	15	11	31	14	9	41	59.15	69.44	4	4	2	4	1	1	57	2	7	6	1	2
865	8	4	23	8	4	11	9	5	17	100	100	5	3	3	2	1	8	64	2	7	4	7	3
866	137	137	137	137	137	137	137	137	137	NA	NA	1	1	1	1	1	8	66	2	7	2	2	1
867	9	9	39	6	6	50	6	6	50	81.27	80.99	5	5	2	3	4	1	41	1	5	5	1	1
868	18	6	18	6	6	18	18	18	30	40.56	59.86	4	4	3	4	4	3	30	2	7	5	2	3
869	9	3	2	7	6	4	13	9	5	59.72	NA	4	4	3	3	3	9	24	2	1	3	1	4
870	6	3	5	6	3	5	8	5	6	37.72	51.44	3	3	4	4	3	3	37	2	7	1	1	1
871	4	5	10	8	-6	6	16	9	17	20.22	29.38	3	4	2	1	2	8	38	1	7	5	2	1
872	4	2	18	7	5	13	10	6	22	NA	55.63	2	4	2	2	3	1	69	2	1	3	2	4
873	5	5	17	17	17	29	17	17	29	35	44.38	2	5	2	2	4	3	29	1	7	6	1	3
874	9	16	15	10	11	12	18	18	23	NA	NA	3	4	3	3	2	3	34	2	9	4	1	1
875	17	17	29	7	7	19	14	14	26	64.06	75.94	3	3	2	2	3	1	64	2	7	2	2	3
876	14	11	26	15	11	36	19	14	39	79.03	62.06	4	4	3	2	3	8	40	1	1,7	5	3	2
877	29	17	41	29	17	41	29	17	41	65	50	4	4	2	2	2	4	50	2	1	4	1	3
878	29	17	41	29	17	53	29	17	41	48.3	60.67	2	4	3	1	2	3	45	1	2	6	1	2
879	3	2	4	6	5	7	13	12	13	61.24	56.8	4	5	3	3	3	3	31	2	1	5	1	4
880	17	5	41	41	29	77	53	29	77	27.91	50.94	2	4	3	2	2	2	19	1	7	4	1	1
881	5	5	17	5	5	5	5	5	17	0	NA	3	5	3	4	3	1	38	1	7	3	6	3
882	4	3	7	7	6	9	11	7	16	35.23	35.53	2	4	3	2	2	3	23	1	7	5	1	2
883	29	17	17	15	10	27	20	11	33	52.81	82.5	3	2	3	1	2	4	46	2	7	4	2	1
884	13	5	23	10	5	22	15	6	29	33.75	49.69	3	5	2	1	2	3	30	1	7	4	1	2
885	NA	NA	NA	NA	NA	NA	NA	NA	NA	49.99	50.04	1	5	2	2	4	8	26	1	2	NA	6	6
886	14	11	18	14	11	18	12	11	18	50.14	50.7	3	4	4	4	3	4	27	2	7	1	1	2
887	17	17	17	29	29	29	29	29	29	67.45	66.47	2	4	3	3	3	4	33	1	7	4	1	3
888	29	29	41	29	29	41	41	41	53	49.17	NA	4	3	2	2	3	1	42	1	7	4	3	1
889	17	17	41	29	17	41	17	17	41	69.81	69.43	2	3	3	3	2	8	27	1	7	4	7	3
890	18	9	26	14	12	20	20	14	21	19.68	59.51	2	4	1	1	2	4	44	2	1	3	3	2
891	65	125	137	137	137	137	137	137	137	100	100	5	3	2	3	4	3	38	1	1	7	3	1
892	22	23	75	137	128	133	20	7	124	NA	NA	5	5	5	5	5	4	40	2	7	3	1	2
893	7	4	10	8	4	11	7	4	11	61.96	56.39	4	4	4	5	3	3	29	2	2	6	1	1
894	11	30	32	6	6	17	10	7	33	42.62	37.05	4	2	4	3	2	8	20	2	2	3	1	1
895	NA	NA	NA	17	NA	NA	NA	17	NA	NA	NA	2	4	2	2	4	1	40	2	7	4	6	5
896	11	8	51	14	11	53	17	11	77	50.06	60.76	4	5	3	2	2	2	63	1	1	6	3	3
897	4	2	11	6	5	18	18	11	29	NA	62.64	3	4	3	2	2	3	49	1	7	4	1	3
898	1	6	6	6	6	17	11	11	11	NA	55.71	5	3	4	4	3	2	22	2	1	4	6	2
899	3	6	10	13	10	6	15	14	10	49.3	50.7	4	5	4	4	4	3	43	2	1	7	1	1
900	NA	NA	NA	9	6	18	6	6	8	NA	NA	2	4	3	2	3	2	44	2	7	2	2	5
901	22	18	45	16	7	17	19	18	17	38.44	35.65	3	4	4	2	1	7	35	1	1	3	1	2
902	2	2	11	3	3	5	4	4	5	8.36	8.36	1	1	3	2	2	2	19	1	1	4	1	3
903	10	10	18	10	10	16	15	12	22	70.97	63.75	4	4	3	2	2	3	54	1	7	6	3	2
904	7	4	14	7	5	14	9	5	15	50.28	21.41	2	4	3	3	2	3	61	1	7	3	2	2
905	5	3	6	7	5	10	7	5	10	NA	NA	4	4	3	1	3	3	38	2	1	5	1	3
906	4	3	15	7	6	137	-3	-4	137	49.01	80.85	2	4	4	2	3	3	34	2	1	3	2	4
907	5	9	18	6	8	18	14	20	32	83.24	93.8	4	5	2	2	2	1	41	2	7	4	6	3
908	12	6	23	6	3	18	17	8	27	NA	51.27	2	5	2	1	4	3	65	1	7	6	1	1
909	17	5	29	17	5	29	17	5	29	70.82	56.72	4	3	3	2	3	1	31	1	7	7	3	3
910	5	3	8	8	3	0	9	6	14	50	50	2	3	3	3	2	2	38	2	7	4	1	3
911	8	5	126	8	5	137	11	6	137	NA	NA	3	4	3	3	2	3	32	1	7	6	1	4
912	10	6	20	10	6	21	11	6	8	51.13	54.93	4	4	3	4	4	3	46	1	7	3	1	3
913	2	4	13	3	4	13	5	6	13	51.55	77.32	3	4	4	3	2	6	35	1	1	5	1	1
914	5	3	9	6	5	10	9	6	13	33.33	8.67	2	5	5	5	4	2	39	2	7	4	7	3
915	-5	7	8	-1	23	11	32	9	9	72.96	76.9	4	4	4	4	4	3	25	2	1	2	2	2
916	18	12	30	18	6	40	29	6	30	85.21	50	4	4	4	3	2	3	32	1	7	4	7	3
917	11	8	17	13	11	23	17	14	23	62.39	82.54	4	4	2	3	1	4	29	1	7	3	2	2
918	13	8	21	8	8	21	8	8	21	22.81	38.75	3	2	3	2	4	3	20	1	1	4	2	3
919	30	30	30	30	30	30	30	30	137	100	100	5	1	5	1	1	3	45	1	7	4	6	2
920	6	6	18	6	6	18	6	6	18	NA	NA	3	5	3	3	3	1	46	1	7	4	1	1
921	4	4	8	9	7	12	9	7	12	85.35	87.75	5	3	5	1	1	1	41	2	7	5	6	1
922	29	NA	NA	23	9	33	36	22	49	47.08	40.39	4	4	2	2	2	2	20	1	7	5	3	1
923	5	17	29	4	12	29	6	19	29	79.82	81.2	4	3	3	1	3	1	52	1	7	4	3	2
924	13	2	22	10	4	12	16	9	18	NA	30.99	3	4	2	3	3	1	56	1	7	4	1	3
925	11	6	18	11	6	18	8	10	22	28.87	29.72	4	3	4	2	2	8	56	1	7	4	3	2
926	8	2	29	8	2	29	8	2	29	19.01	50.7	3	1	4	2	5	3	29	1	1	3	1	3
927	5	5	10	5	5	10	10	5	17	63.52	52.25	2	4	3	2	3	2	41	1	7	4	2	3
928	NA	NA	NA	6	13	21	7	7	5	89.58	81.69	4	4	4	4	4	3	24	1	1	2	1	5
929	7	NA	NA	NA	4	10	17	NA	NA	83.01	74.37	4	4	5	2	2	3	23	1	7	4	2	2
930	29	NA	NA	23	15	29	23	15	35	76.04	42.06	4	2	5	4	2	1	22	1	7	2	1	2
931	NA	NA	NA	12	5	23	11	4	24	67.43	80.55	5	4	5	5	5	3	27	2	7	4	1	5
932	4	3	8	3	3	8	4	3	10	NA	NA	4	4	4	4	4	4	55	2	1	3	2	1
933	8	22	125	8	10	137	8	10	137	NA	NA	4	4	4	4	4	8	41	1	1	4	2	3
934	5	5	17	17	17	29	17	17	29	40.21	44.77	2	3	4	3	2	4	26	2	7	3	2	3
935	7	2	18	14	10	19	23	19	41	50.5	50.45	4	3	4	3	3	1	47	1	7	4	1	1
936	5	3	7	8	5	11	7	5	12	50	50.56	2	4	2	2	3	3	35	2	7	6	3	3
937	8	3	13	-4	-3	22	9	23	24	91.48	72.79	5	4	4	4	4	3	55	2	1	2	1	3
938	13	7	24	12	7	22	13	11	24	40.42	29.58	4	4	3	2	2	3	27	1	7	4	1	2
939	5	5	11	8	8	10	14	14	17	71.41	71.27	4	4	2	1	3	8	28	1	7	4	3	1
941	9	4	18	8	4	18	14	11	18	30.31	40	4	4	4	1	1	2	51	1	7	6	1	NA
942	4	4	117	21	21	117	33	33	129	NA	NA	3	3	3	3	2	8	55	2	7	2	2	2
943	17	NA	NA	5	17	NA	4	7	17	30.08	20.61	4	5	2	3	3	8	38	2	7	5	1	2
944	65	17	137	17	17	137	29	53	137	100	NA	5	1	5	2	2	1	54	1	7	4	1	1
945	7	7	14	7	7	13	10	10	16	59.15	NA	4	4	2	2	2	3	64	1	7	5	4	2
946	5	5	17	6	3	8	17	11	23	NA	30.36	2	5	2	1	3	3	36	2	7	5	7	3
947	18	24	30	18	6	30	29	18	30	71.27	80.56	4	4	5	4	2	3	24	1	1	5	1	2
948	23	16	43	6	6	35	12	12	30	50.85	52.54	3	4	2	3	3	8	41	1	7	4	3	2
949	24	12	36	24	17	60	24	12	41	NA	NA	4	3	3	4	4	3	33	2	1,7	6	3	4
950	17	17	29	13	6	17	13	6	17	97.22	96.57	4	3	4	2	3	3	32	1	7	1	1	2
951	12	8	33	11	6	32	18	17	42	60.28	53.1	4	3	4	3	3	3	24	2	1	3	2	4
952	29	36	81	36	19	71	22	13	60	77.32	80.14	4	5	3	4	4	3	30	2	1	4	1	3
953	NA	NA	NA	12	12	30	12	12	30	NA	NA	2	4	3	3	3	2	42	2	1,7	4	3	5
954	11	2	18	11	2	18	11	3	18	NA	NA	3	3	4	3	2	1	50	2	7	4	1	2
955	6	6	65	NA	NA	NA	30	6	65	NA	50.38	1	4	2	4	4	1	31	2	7	4	1	3
956	8	6	13	8	6	6	11	6	17	39.01	40	4	3	NA	2	3	1	31	1	7	4	7	1
957	4	3	6	6	5	8	11	7	15	15.07	5.07	2	4	2	4	4	2	44	2	7	5	3	4
958	14	8	137	20	17	137	18	14	137	NA	NA	4	3	3	2	3	3	39	1	7	4	1	2
959	10	8	41	9	5	25	13	9	18	NA	NA	3	3	4	3	3	4	31	1	1	4	2	2
960	5	3	11	5	3	11	6	4	11	NA	15.37	3	4	3	2	2	3	36	1	7	3	3	NA
961	NA	NA	NA	21	5	12	30	6	26	31.13	68.87	4	3	2	5	5	4	34	2	7	3	2	5
962	6	4	8	6	4	10	6	4	10	70.85	78.87	4	4	3	3	2	3	29	1	7	3	1	3
963	7	10	14	16	10	17	11	10	17	59.86	50.85	4	3	4	3	2	8	53	1	7	3	1	1
964	17	17	17	13	15	17	17	11	19	NA	NA	2	4	3	2	2	3	27	1	1	4	6	1
965	-5	-5	-5	-5	-5	-5	-6	-6	-6	80.85	70.28	4	4	5	4	4	1	31	2	7	2	2	3
966	3	6	8	4	5	8	7	8	8	71.51	71.16	4	3	4	3	3	2	47	1	7	4	4	2
967	4	12	137	4	12	137	12	16	137	48.17	59.86	4	3	2	4	4	3	34	2	1	4	NA	1
968	10	18	38	12	5	26	9	4	38	NA	52.13	4	2	4	5	2	3	30	2	2	2	2	1
969	5	3	7	5	4	7	7	5	9	55.1	20.5	5	4	3	1	2	2	59	1	7	6	1	3
970	2	1	6	12	8	17	12	8	18	NA	61.27	4	1	4	2	3	1	45	2	7	2	2	2
971	20	6	61	23	18	65	35	18	65	100	80	5	4	4	1	1	2	28	1	7	4	3	1
972	12	3	21	7	3	21	9	3	21	65.79	76.38	4	3	4	2	2	1	23	2	2,3	5	3	2
973	17	17	41	17	17	29	17	17	41	80	30	4	5	2	1	2	1	20	1	7	2	1	2
974	6	4	17	8	6	18	14	8	27	NA	70.63	4	2	4	2	2	2	19	1	7	5	1	3
975	10	14	4	16	10	5	22	13	2	42.39	50.56	3	5	3	3	4	2	64	1	1	1	1	3
976	5	3	5	6	5	10	8	5	12	NA	NA	4	4	3	4	3	8	62	1	7	4	1	3
977	8	5	18	11	8	23	23	18	41	70.7	61.13	4	4	3	2	3	4	52	1	7	3	2	2
978	11	5	18	7	4	18	13	11	30	100	81.55	4	3	4	1	1	3	25	1	2	4	7	3
979	8	6	137	11	6	65	14	38	137	47.46	49.58	3	3	4	2	2	1	58	1	7	4	6	2
980	14	6	59	30	11	71	42	11	74	20.38	41.47	4	4	3	2	4	3	52	4	5,7	3	7	3
981	3	2	1	3	3	2	8	4	3	81.55	60.85	2	4	2	1	2	3	49	1	7	5	3	2
983	7	5	12	5	4	6	7	5	13	50	40.94	2	4	3	1	4	8	45	1	3	6	1	3
984	2	1	4	5	2	6	6	5	8	60.28	81.83	4	3	4	4	3	3	19	1	1	6	NA	3
985	24	27	30	12	14	17	14	16	18	31.27	50.99	2	4	2	2	3	1	50	2	7	4	2	2
986	9	4	29	6	3	13	14	6	18	24.93	50.14	2	4	2	1	1	2	21	1	1	6	2	2
988	NA	NA	NA	-5	-3	-1	-4	-2	0	100	100	5	4	5	5	5	7	33	1	7	2	2	5
989	17	17	41	29	29	65	41	41	65	68.13	66.25	5	4	4	1	1	3	38	1	1	4	2	1
990	11	6	17	11	6	17	11	6	17	NA	NA	2	4	2	2	4	1	58	1	7	4	1	2
991	6	5	5	6	5	5	6	5	5	35.07	40.28	3	3	3	3	3	3	33	2	7	4	1	2
992	6	2	18	6	3	17	6	3	17	94.23	92.68	4	2	3	3	2	3	27	1	7	3	2	3
993	10	10	17	9	9	17	10	10	17	36.6	16.6	2	4	2	1	4	7	82	2	7	2	2	NA
994	5	5	7	4	3	7	6	5	8	65.94	79.38	2	4	4	2	4	3	31	1	7	5	1	2
995	5	3	8	5	3	8	6	4	8	NA	NA	4	4	3	4	5	4	24	1	1	4	1	3
996	9	5	13	9	5	13	9	6	13	92.81	86.88	4	3	4	4	2	3	30	1	4	4	2	3
997	12	14	14	7	7	7	8	8	8	NA	NA	4	4	4	4	4	1	21	1	7	3	4	2
998	3	3	5	5	5	17	5	5	17	NA	50	4	5	2	2	2	8	59	2	7	4	3	3
999	17	17	29	17	17	29	29	17	29	91.69	31.15	4	4	2	4	2	4	31	1	4	4	7	3
1000	18	16	30	25	22	35	23	18	35	74.93	61.13	4	3	5	5	3	2	22	2	7	3	2	1
1001	17	17	41	25	29	41	35	22	41	NA	NA	2	5	2	3	4	2	19	1	7	7	1	2
1002	23	8	131	18	8	124	29	6	80	NA	30	2	4	3	1	4	2	33	1	7	3	3	3
1003	17	17	29	17	17	29	17	17	29	39.06	37.81	4	3	4	3	2	1	23	1	7	4	4	1
1004	22	18	33	42	32	58	66	66	72	71.83	75.77	4	4	4	2	2	5	26	2	3	6	1	3
1005	17	5	29	17	5	29	17	5	29	43.75	14.37	2	4	2	2	2	1	60	2	7	4	3	NA
1006	5	3	8	11	9	17	17	16	18	100	92.11	4	2	4	2	2	1	28	1	7	4	4	2
1007	14	2	14	14	14	14	6	6	6	90.85	50.42	4	3	4	4	2	2	27	1	7	4	7	2
1008	8	7	11	11	9	17	12	7	17	8.45	9.01	4	4	3	1	2	4	23	2	1	4	1	1
1009	6	2	18	6	2	17	6	2	18	65.63	45.07	3	3	3	3	3	1	33	1	7	7	1	1
1010	5	2	3	5	4	5	7	6	5	70.85	50.42	3	2	3	4	4	3	32	1	1	4	2	2
1011	2	2	9	6	6	11	6	6	11	NA	NA	4	4	3	2	2	1	27	1	7	5	3	3
1013	NA	NA	NA	NA	NA	NA	NA	NA	NA	NA	NA	3	3	3	3	3	4	32	1	1,4,7	4	6	6
1014	5	5	15	8	6	137	12	8	137	NA	55.35	3	3	3	3	3	3	29	2	9	4	7	3
1015	126	131	132	NA	NA	NA	126	131	137	28.75	75.72	4	1	5	1	1	3	60	2	1	2	2	1
1016	NA	NA	NA	NA	NA	NA	NA	NA	NA	NA	NA	3	3	3	3	3	3	65	2	7	4	1	6
1017	3	5	13	11	8	13	12	13	15	48.95	50	2	4	3	3	3	5	57	2	3	4	1	4
1018	7	3	11	10	5	17	11	5	17	19.44	20.14	3	2	5	2	4	4	60	2	7	4	6	3
1019	7	9	15	8	9	28	11	12	14	40.77	43.98	2	4	2	2	4	4	66	1	7	5	1	3
1020	9	NA	NA	10	NA	NA	11	NA	NA	55.49	60.42	3	4	3	3	3	8	70	2	7	3	1	2
1021	8	5	11	11	5	12	10	4	11	91.41	50	5	3	4	1	1	4	59	2	1	4	1	4
1022	6	5	17	8	5	14	8	5	14	NA	81.97	4	5	4	4	4	2	57	2	1	2	1	4
1023	4	3	7	5	3	7	5	4	7	30.42	10	2	1	2	1	4	3	43	2	7	6	3	3
1024	12	NA	NA	12	12	36	8	12	41	19.72	19.15	4	3	4	4	4	2	67	2	7	4	1	2
1025	8	5	17	5	4	17	18	18	30	100	52.25	2	3	4	2	4	1	64	2	7	2	2	3
1026	11	6	17	11	7	17	11	6	17	60.85	50.28	4	4	3	3	4	3	55	2	1	2	NA	NA
1027	7	5	18	17	14	20	20	18	29	29.01	61.13	4	4	5	2	2	3	74	2	7	3	2	2
1028	20	8	32	8	8	32	8	8	20	71.83	60.7	4	4	3	3	3	2	64	2	7	6	3	2
1029	12	6	14	8	6	14	14	6	18	71.27	81.13	5	4	5	2	2	4	54	2	1	4	2	3
1030	20	18	42	20	8	32	20	20	44	85.35	71.27	5	4	4	4	1	2	55	2	7	5	1	2
1032	12	6	17	17	10	24	17	11	24	NA	24.87	2	3	4	1	2	1	66	2	7	4	2	1
1033	12	12	36	12	12	36	24	24	36	30.11	39.55	3	3	4	3	3	3	65	2	7	3	2	1
1034	4	8	12	8	6	12	8	6	12	7.18	18.45	3	4	3	2	2	8	57	2	7	4	3	3
1035	4	10	19	5	9	14	11	11	11	NA	NA	2	3	3	3	4	1	58	2	5,7	4	3	3
1036	5	3	8	12	8	20	8	6	18	60	83.66	3	4	3	2	3	1	58	2	7	5	1	3
1037	11	5	23	11	8	17	11	5	23	51.53	56.82	3	4	2	2	2	8	62	2	4,7	3	2	3
1038	5	4	7	12	10	17	18	17	20	80.42	63.38	4	3	5	2	1	1	59	2	1	6	1	NA
1039	7	7	28	6	6	29	6	6	29	28.91	40.62	4	5	3	1	4	1	71	2	7	4	2	2
1040	13	13	114	13	13	114	14	14	114	50.85	49.86	3	4	2	1	3	3	57	2	1	4	6	2
1042	35	20	137	35	20	137	32	11	137	100	100	5	2	4	1	1	3	58	2	7	2	1	1
1043	9	3	18	2	1	8	3	2	9	71.41	73.38	3	3	3	3	3	8	60	2	1	2	1	1
1044	10	12	12	7	6	18	18	11	21	NA	NA	2	4	2	2	3	2	62	2	7	4	1	2
1045	17	5	29	8	6	18	8	5	17	41.22	30.54	4	4	3	2	2	3	32	2	7	3	2	3
1046	18	13	126	29	18	126	29	18	126	99.86	82.96	4	3	4	2	3	8	61	2	7	4	2	1
1047	NA	NA	NA	11	6	29	11	7	29	NA	NA	2	4	2	3	3	3	59	2	7	2	2	5
1048	5	3	9	12	9	15	12	10	18	71.83	51.27	4	5	1	1	1	1	35	2	7	6	3	3
1049	6	4	19	10	7	18	12	8	21	60.28	80.56	4	3	4	1	2	1	75	2	7	3	3	2
