# Supplementary material for: Relationship between lay and expert perceptions of COVID-19 vaccine development timelines in Canada and USA
Source: PLoS One. 2022 Feb 15;17(2):e0262740. doi: 10.1371/journal.pone.0262740 (PMC8846503; doi:10.1371/journal.pone.0262740)
Supplement: S1 File — (ZIP) [file pone.0262740.s002.zip › Data/French_vaccine.csv]

	P3.best	P3.soonest	P3.latest	atrisk.best	atrisk.soonest	atrisk.latest	public.best	public.soonest	public.latest	blackbox	nulloutcome	q1	q2	q3	q4	q5	education	age	gender	ethnicity	stance	party	knowledge
940	8	4	29	8	4	28	8	4	29	59.58	51.27	4	4	3	2	3	2	48	2	7	4	5	3
982	32	8	56	6	-6	18	20	8	32	10	50.42	4	4	3	2	4	1	39	1	7	4	1	3
987	18	18	137	6	6	33	6	7	18	50	47.19	4	3	4	1	2	1	30	2	8	6	5	1
1012	14	10	28	14	10	16	17	10	17	90.38	88.92	2	4	2	1	1	1	30	1	7	4	6	1
1031	NA	NA	NA	NA	NA	NA	NA	NA	NA	15.09	15.09	4	4	2	4	4	3	56	2	7	5	1	6
1041	7	3	24	4	3	11	10	3	10	7.75	50.42	4	4	3	2	4	1	74	2	7	6	5	1
