# Supplementary material for: Relationship between lay and expert perceptions of COVID-19 vaccine development timelines in Canada and USA
Source: PLoS One. 2022 Feb 15;17(2):e0262740. doi: 10.1371/journal.pone.0262740 (PMC8846503; doi:10.1371/journal.pone.0262740)
Supplement: S1 File — (ZIP) [file pone.0262740.s002.zip › Data/US_vaccine.csv]

	P3.best	P3.soonest	P3.latest	atrisk.best	atrisk.soonest	atrisk.latest	public.best	public.soonest	public.latest	blackbox	nulloutcome	q1	q2	q3	q4	q5	education	age	gender	ethnicity	stance	party	knowledge
1	22	12	35	8	11	26	20	8	34	37.89	29.15	3	2	2	3	4	2	63	2	7	4	1	4
2	5	5	5	17	5	17	17	5	17	8	2.94	1	3	3	4	4	3	72	2	7	1	3	4
3	9	6	29	6	6	17	5	6	17	49.44	48.45	4	3	3	3	2	2	33	2	7	6	1	2
4	5	2	8	7	5	10	9	6	12	19.84	51.15	3	4	2	1	4	2	19	1	7	5	1	2
5	NA	NA	NA	6	8	20	11	13	11	74.65	61.41	4	5	4	5	4	1	44	2	2	4	1	5
6	7	6	18	15	14	19	14	11	23	100	81.92	4	5	1	1	2	3	58	2	7	7	1	2
7	17	17	29	29	17	29	29	17	29	48.85	42.62	4	4	2	2	4	3	62	1	7	5	1	2
8	6	6	12	6	6	12	6	6	12	48.85	48.85	2	3	4	3	3	2	74	2	7	1	3	1
9	5	4	6	5	5	7	11	8	14	70.25	60.82	4	4	4	3	3	3	74	2	7	2	3	2
10	3	1	17	3	3	3	3	3	3	91.8	84.59	5	3	3	1	2	2	28	1	2	2	2	2
11	-6	-5	-6	-5	-6	-5	-5	8	22	95.49	72.82	5	4	5	5	4	4	43	2	7	2	3	2
12	5	11	21	5	11	21	5	17	NA	60.72	25.35	4	3	3	3	2	2	24	2	3	3	1	3
13	6	6	6	6	6	6	6	6	6	38.34	55.35	3	4	3	3	3	7	35	2	7	4	3	1
14	NA	NA	NA	NA	NA	NA	NA	NA	NA	NA	NA	3	3	3	3	3	1	42	1	7	4	7	6
15	11	6	18	21	18	28	18	16	29	71.97	74.08	5	4	3	4	3	3	54	2	3	3	3	1
16	5	7	9	3	6	8	4	8	10	67.41	66.02	4	3	3	5	4	2	30	1	2	3	1	2
17	NA	NA	NA	6	5	18	6	5	18	54.59	68.38	4	3	3	3	3	3	57	2	2	1	1	5
18	NA	NA	NA	NA	NA	NA	NA	NA	NA	54.06	48.44	5	5	5	5	5	2	45	2	2	4	2	6
19	5	1	7	12	8	17	11	9	19	NA	61.47	5	5	4	1	2	3	49	2	1	7	1	4
20	29	17	41	29	17	41	29	17	41	52.92	51.81	3	3	3	3	3	3	28	1	2	4	1	1
21	NA	NA	NA	6	4	9	5	4	10	70.31	61.56	5	5	5	5	1	3	30	2	7	7	1	5
22	NA	NA	NA	7	6	22	6	6	18	60.61	67.57	3	3	2	3	3	2	40	1	7	5	2	5
23	39	8	28	60	45	39	NA	NA	NA	66.85	81.34	3	2	4	1	4	2	20	1	2	2	3	2
24	8	5	18	14	11	20	16	13	26	31.65	15.81	1	1	5	1	1	2	21	2	3,7	1	3	3
25	5	5	NA	NA	NA	17	5	NA	NA	60.72	25.35	2	4	4	4	2	4	37	2	7	5	1	3
26	2	21	17	2	9	29	6	21	41	81.69	83.1	5	5	5	5	5	3	39	1	7	1	2	1
27	11	6	17	18	18	122	30	30	124	60.38	72.08	4	2	3	1	2	3	56	2	7	3	3	1
28	34	58	61	57	22	67	44	57	72	77.05	66.23	4	4	4	4	5	3	45	1	2	3	2	3
29	8	5	11	5	5	11	6	6	11	55.14	51.94	3	4	3	2	3	1	55	2	7	4	3	2
30	10	5	21	25	2	42	21	10	48	NA	NA	3	3	3	2	2	1	35	1	7	1	3	2
31	18	81	37	33	58	82	46	8	34	60.28	77.03	4	5	5	4	5	3	39	2	7	7	3	3
32	12	5	24	11	3	23	10	16	-1	70.69	94.09	4	4	4	4	4	7	35	1	7	4	2	2
33	-6	-6	-5	-4	-5	-5	-5	-4	-4	38.31	43.94	4	3	4	4	4	6	35	1	7	2	3	4
34	NA	NA	NA	-2	0	1	-2	0	1	24.92	19.3	5	4	5	4	5	4	1979	2	7	3	3	5
35	9	22	30	-5	15	29	6	24	39	78.59	62.25	NA	NA	5	4	NA	7	31	2	7	3	1	1
36	6	5	12	6	4	12	8	5	14	81.97	70.56	4	5	5	4	5	3	33	1	7	5	3	3
37	8	6	17	8	6	18	9	6	18	35.63	64.38	2	4	2	2	3	2	31	1	7	4	1	3
38	NA	NA	NA	NA	NA	NA	NA	NA	NA	50.28	49.72	3	3	3	3	3	9	1982	1	7	2	1	6
39	-1	6	2	1	2	2	13	3	2	76.57	50.8	5	5	4	5	4	4	31	2	7	1	1	2
40	NA	NA	NA	11	10	12	13	12	10	60.14	42.54	4	5	4	5	4	4	34	1	7	2	1	5
41	NA	NA	NA	9	10	11	12	12	12	72.96	61.69	4	4	5	5	4	4	40	2	7	2	1	5
42	8	19	5	2	11	27	3	15	22	80.7	75.49	4	4	4	3	NA	1	35	2	7	6	1	2
43	5	5	17	5	5	17	5	17	17	100	84.65	5	5	4	5	4	6	36	2	7	2	2	2
44	6	5	12	5	3	9	13	8	16	71.69	82.54	4	4	4	2	4	3	64	1	3	4	2	NA
45	6	5	9	6	5	9	7	5	9	71.83	61.55	2	4	2	2	2	2	71	1	7	2	3	3
46	5	5	5	-6	-6	-6	-1	-3	-4	90.56	90.85	5	5	5	5	5	7	35	1	7	3	1	1
47	33	6	126	38	7	137	21	37	132	35.57	36.65	3	4	4	3	3	1	57	1	2	6	1	4
48	NA	NA	NA	72	75	100	73	73	62	NA	NA	1	1	1	1	1	1	20	2	3	7	3	5
49	2	3	5	2	3	5	4	6	7	83.52	82.96	5	4	5	4	5	3	34	2	7	1	3	1
50	7	11	20	7	10	23	10	20	21	40.28	53.24	4	5	4	5	4	3	1987	2	7	2	1	3
51	17	17	17	29	29	29	7	6	6	49.06	49.81	4	4	3	4	2	3	69	2	7	7	1	2
52	33	-5	125	10	-4	96	24	81	122	94.99	98.05	5	4	4	4	5	7	30	1	7	2	1	2
53	6	7	8	8	10	24	8	21	19	43.24	50.14	4	5	5	4	5	3	1987	2	7	4	1	2
54	NA	NA	NA	NA	NA	NA	NA	NA	NA	42.64	NA	3	3	3	3	3	1	39	1	2	4	7	6
55	9	4	15	6	4	13	7	5	15	34.13	48.26	3	3	3	3	3	3	28	2	1	4	2	1
56	5	5	17	5	5	17	5	5	17	80.17	62.94	5	4	5	1	1	3	64	1	2	4	1	4
57	8	6	20	8	6	22	7	20	24	71.48	68.52	4	4	3	4	5	1	29	2	7	5	1	2
58	4	3	8	4	2	6	7	5	18	29.86	37.61	2	4	2	2	4	3	35	2	7	6	1	3
59	24	13	46	10	23	36	20	35	46	61.31	71.15	5	5	5	4	5	7	1985	1	7	1	1	2
60	3	2	8	5	2	8	5	4	13	59.15	60.7	3	4	4	4	3	2	26	2	7	6	1	3
61	8	15	16	-5	-4	-6	-4	-2	-3	83.38	82.11	5	5	5	5	5	3	37	2	7	4	NA	2
62	6	8	13	6	8	13	19	33	36	84.65	90.99	5	4	5	5	4	7	39	2	7	4	1	2
63	6	7	18	21	18	29	18	6	21	63.79	89.69	4	4	5	1	2	2	44	1	7	4	1	3
64	7	7	19	7	7	19	7	7	19	50.57	53.23	4	5	4	4	2	3	43	2	4	6	1	2
65	41	17	137	77	29	137	30	12	125	56.88	91.56	5	3	3	2	1	1	18	1	7	4	3	3
66	17	5	17	17	17	29	17	17	29	100	95.31	5	2	5	1	1	4	50	1	7	5	3	3
67	17	17	29	13	11	10	17	NA	NA	62.59	72.99	4	4	4	4	4	1	45	2	7	4	2	1
68	NA	NA	NA	NA	NA	NA	NA	NA	NA	94.8	92.68	5	5	5	5	5	4	40	2	7	1	3	6
69	23	59	137	59	96	132	35	59	132	51.78	64.59	4	4	4	2	2	2	55	1	7	4	1	2
70	3	2	5	6	5	7	6	17	7	20.28	20.14	2	4	4	2	4	3	48	2	7	4	2	3
71	-6	8	37	32	7	35	20	7	0	78.91	64.59	4	5	4	3	5	1	33	1	2	4	1	4
72	15	15	39	15	20	33	45	22	62	36.05	40.04	2	4	4	2	2	2	32	2	7	4	2	1
73	NA	NA	NA	NA	NA	NA	NA	NA	NA	NA	NA	3	3	3	3	3	1	35	1	1	4	2	6
74	6	4	10	14	10	17	17	14	22	20.82	10.75	1	5	2	1	4	3	52	1	7	7	7	3
75	5	2	11	5	2	11	11	8	-4	42.81	42.81	4	4	3	3	3	3	27	1	7	6	1	2
76	NA	NA	NA	16	17	26	16	17	25	61.64	80.27	4	4	4	4	4	2	66	1	7	4	2	5
77	4	5	12	6	5	9	5	4	17	NA	56.98	4	5	4	5	4	2	22	1	7	5	1	1
78	6	6	8	6	6	8	6	6	8	100	52.92	5	3	4	1	2	3	35	1	2	2	1	1
79	NA	NA	NA	5	2	4	2	4	5	31.6	48.01	5	4	5	4	5	3	35	1	3	3	3	5
80	8	5	18	6	4	17	8	5	21	30	40.14	3	5	4	3	3	3	33	2	3,7	4	1	4
81	4	3	11	9	7	17	17	8	17	75.75	53.22	2	4	2	2	3	8	28	1	7	4	2	2
82	17	5	29	5	6	30	5	6	2	62.5	61.56	3	2	4	4	3	1	23	1	7	4	2	3
83	5	3	9	5	3	9	5	3	9	50.36	47.82	1	5	1	5	1	1	39	1	7	4	1	4
84	5	5	10	6	6	10	8	8	14	48.73	52.39	4	5	2	5	4	4	1980	1	7	1	1	4
85	21	35	48	44	60	49	50	33	55	72.11	37.61	3	2	3	3	2	3	34	2	2	4	2	3
86	13	13	20	20	14	26	22	21	24	84.06	59.77	3	4	3	3	3	1	32	1	7	4	7	1
87	NA	NA	NA	NA	NA	NA	NA	NA	NA	99.15	98.59	5	2	5	1	1	2	34	1	7	3	2	6
88	6	6	18	9	9	21	13	13	25	50.7	75.49	5	5	4	2	2	4	37	2	7	4	1	4
89	9	5	6	9	5	7	9	5	6	50.72	28.43	2	4	3	4	4	3	35	1	1	3	1	3
90	8	5	54	8	7	17	10	8	53	59.06	54.37	3	4	2	4	3	4	42	1	7	6	1	2
91	17	17	41	5	5	17	17	17	17	76.56	81.88	3	3	3	4	4	3	31	1	1	4	3	4
92	7	5	11	4	3	6	5	4	8	50.94	46.04	4	4	3	3	3	2	23	1	3,7	7	1	3
93	5	17	17	17	17	17	17	17	17	NA	NA	3	3	3	3	3	2	53	1	3	4	2	2
94	6	-6	6	6	6	6	6	20	6	50.82	48.31	3	3	3	3	3	1	34	1	7	4	2	NA
95	1	1	5	6	5	15	18	6	29	60.27	48.86	4	5	3	3	2	2	37	1	7	4	1	2
96	9	6	4	10	7	5	12	9	6	45.07	50.56	4	4	3	4	4	4	49	2	7	2	NA	NA
97	3	2	7	6	4	9	9	7	11	NA	NA	3	4	4	3	4	2	67	2	7	6	1	2
98	6	4	18	6	-6	16	6	4	18	61.46	13.73	4	3	3	1	2	2	36	1	8	3	3	1
99	65	53	101	65	48	101	65	45	35	32.3	36.39	3	4	4	4	4	2	37	1	7	4	2	2
100	8	6	16	6	4	16	11	7	16	26.74	34.82	4	3	2	3	2	3	37	2	7	5	2	3
101	12	5	78	12	5	78	12	5	78	65.9	74.51	4	3	4	1	1	2	34	1	7	2	3	4
102	29	5	89	7	-1	53	NA	NA	NA	54.06	34.38	4	4	5	4	2	3	34	2	7	5	1	3
103	9	6	19	12	12	24	8	8	24	NA	36.71	2	4	2	3	4	8	32	1	7	6	3	1
104	36	24	48	36	24	48	36	24	48	70.93	50.92	5	2	4	1	2	3	60	1	7	2	3	1
105	NA	NA	NA	58	46	60	58	46	58	64.92	62.95	4	3	3	3	4	6	25	2	2	5	1	5
106	29	17	53	29	17	53	41	29	65	56.23	66.72	3	4	3	2	2	3	31	2	7	4	3	1
107	8	6	17	11	8	18	19	18	29	NA	NA	4	4	2	2	2	2	33	1	7	7	1	2
108	5	5	5	5	5	5	5	5	5	NA	NA	3	3	3	3	3	2	55	1	7	4	3	2
109	2	-1	18	8	5	42	11	6	54	50.14	49.72	4	2	5	3	1	3	24	2	7	4	2	3
110	5	4	12	10	7	15	12	10	17	18.44	20.31	2	4	2	2	4	3	22	1	1	5	1	3
111	19	7	18	8	-3	18	6	3	22	74.79	72.82	4	4	4	4	4	3	37	1	1	2	3	4
112	7	4	13	9	5	22	12	7	24	75.82	60.44	4	5	4	4	4	3	33	2	3	7	1	2
113	17	29	53	9	10	37	8	34	72	51.8	65.9	3	2	2	2	1	3	32	1	2	2	1	1
114	5	29	17	89	77	77	29	101	53	73.26	69.64	4	4	4	4	4	3	25	1	7	4	1	4
115	2	4	6	3	5	8	2	2	6	58.75	64.38	2	2	3	4	3	3	23	2	1	3	1	3
116	5	137	29	17	17	17	17	17	17	94.06	84.38	4	4	5	4	4	2	40	1	7	2	3	2
117	5	20	7	-5	7	20	8	19	7	22.5	34.69	4	5	3	4	2	3	25	2	3	1	1	3
118	8	5	10	7	8	9	6	7	8	48.52	50.27	3	3	3	3	3	2	31	1	2	4	2	NA
119	18	6	54	15	8	30	18	8	29	48.44	61.56	1	4	4	4	3	1	31	2	7	4	1	3
120	19	3	71	23	71	33	32	3	32	42.25	22.46	3	1	4	4	2	1	21	1	7	2	3	1
121	5	4	8	5	4	8	5	4	8	67.18	49.86	4	5	4	5	4	2	37	2	7	5	1	3
122	19	11	42	19	11	43	19	11	42	68.93	77.54	2	5	3	2	2	3	40	2	7	4	2	1
123	6	3	2	2	3	4	5	6	4	45.66	30.19	3	4	4	2	2	4	54	2	7	1	3	4
124	1	0	17	6	3	9	7	6	17	100	100	3	5	1	3	3	3	40	2	2	4	1	3
125	NA	NA	NA	33	24	72	35	37	72	48.81	29.87	2	5	3	3	4	1	20	1	7	4	2	5
126	5	4	62	5	4	59	6	5	62	NA	NA	3	3	3	3	3	3	62	1	1	4	1	3
127	6	3	12	9	5	11	11	6	16	70.57	60.86	4	4	1	3	2	3	26	1	4	7	1	1
128	13	0	17	13	0	14	0	2	5	51.81	66.85	3	4	4	4	4	1	40	1	7	3	3	2
129	5	3	9	8	6	11	9	7	12	NA	NA	4	4	2	3	2	1	21	2	2	2	3	3
130	17	5	29	11	6	23	15	8	30	70	50.94	5	3	4	1	3	2	23	1	7	3	3	1
131	1	14	17	-3	28	25	-3	28	19	54.65	84.79	4	5	4	3	4	4	42	2	7	2	3	3
132	6	-2	9	3	-2	10	3	-1	7	72.75	80.75	4	4	4	4	4	1	39	2	3	2	2	1
133	10	6	22	10	10	10	13	11	17	69.82	85.21	5	4	3	1	3	2	46	1	2,3	4	1	1
134	24	32	42	6	2	22	20	17	22	44.15	37.7	4	2	5	3	3	3	33	1	2	4	1	1
135	17	5	65	17	5	65	17	5	65	NA	45.94	3	4	3	2	3	1	48	1	7	4	1	1
136	4	3	8	7	6	15	8	7	18	36.23	58.52	4	5	4	1	4	3	25	2	3	6	1	1
137	6	7	55	30	42	5	10	6	14	48.31	NA	2	3	2	3	1	1	24	2	7	4	1	1
138	NA	NA	NA	17	17	29	29	17	29	35.31	42.19	4	4	3	3	3	3	33	1	7	2	3	5
139	6	6	18	6	2	6	18	11	18	40.33	60.76	2	4	3	1	3	2	34	1	7	4	2	3
140	5	0	17	5	0	17	17	0	17	100	63.02	4	4	4	3	3	1	52	1	7	7	1	NA
141	1	3	6	5	-2	6	2	2	8	73.11	45.9	3	4	4	3	2	2	42	2	3	4	2	2
142	2	3	1	1	2	3	1	2	3	28.2	30.49	5	5	5	5	1	1	39	1	2	1	1	2
143	9	14	15	20	7	18	-4	13	27	50.07	52.03	3	4	5	3	4	1	34	2	2	4	1	2
144	4	4	10	5	4	6	9	8	10	39.96	30.74	3	4	3	1	3	3	40	1	7	7	1	2
145	10	6	22	8	6	17	14	13	25	80.22	51.25	4	4	3	2	3	3	27	1	1	5	2	2
146	4	2	17	13	9	21	14	6	27	33.45	18.67	5	4	4	4	2	3	20	2	3	3	3	2
147	5	5	6	8	6	12	12	9	13	60.99	81.41	4	4	4	2	2	3	32	2	2	7	1	4
148	5	3	11	9	5	17	14	10	27	49.17	77.47	4	4	3	4	2	2	37	2	7	4	1	1
149	41	NA	NA	30	9	73	19	NA	NA	90.25	90.25	5	5	5	5	5	7	29	1	2	1	2	3
150	22	10	34	22	10	34	22	10	34	82.95	51.8	3	3	3	3	3	1	58	1	7	4	2	4
151	8	5	12	7	6	9	8	10	12	51.5	26.96	3	4	2	2	3	3	24	1	1	6	1	3
152	NA	NA	NA	6	5	14	6	4	17	NA	37.88	3	3	4	3	2	1	20	1	7	4	2	5
153	53	53	65	77	53	29	89	29	53	NA	NA	4	3	4	3	1	3	22	1	3	7	1	1
154	19	9	10	10	12	24	19	11	34	55.46	51.99	3	4	3	3	2	3	46	2	7	4	1	2
155	NA	NA	NA	NA	NA	NA	NA	NA	NA	49.18	47.48	4	2	4	4	4	2	33	1	7	3	1	6
156	8	6	7	6	6	7	6	7	8	0	NA	5	5	5	5	5	4	42	2	7	2	3	3
157	30	8	137	41	16	137	44	18	137	78.36	97.7	5	3	5	2	1	4	31	2	7	4	2	1
158	5	5	29	17	17	17	17	17	17	65.94	59.06	3	4	3	3	2	1	21	1	1	4	2	2
159	NA	NA	NA	NA	NA	NA	NA	NA	NA	15.08	19.34	4	4	4	2	5	2	56	2	2	3	2	6
160	17	14	23	17	11	22	9	6	18	66.56	67.05	4	3	4	3	4	2	56	2	2	4	1	1
161	NA	NA	NA	11	8	22	21	21	46	60.33	65.21	4	4	4	4	4	2	46	1	7	7	1	5
162	11	5	17	11	5	17	11	5	17	50.46	61.9	2	4	2	2	4	2	47	2	7	2	3	2
163	3	5	6	3	5	14	1	3	5	85.63	65.63	3	5	4	5	1	1	43	2	3,7	4	1	1
164	5	5	17	5	5	17	5	5	17	NA	65.63	1	5	1	5	5	3	35	1	7	1	3	4
165	17	17	29	29	17	53	29	29	53	80.22	68.63	4	2	4	1	2	1	37	1	7	5	3	1
166	-5	9	20	31	7	-3	7	8	-3	40.39	50.42	5	4	4	4	3	1	42	1	7	3	2	3
167	5	3	18	6	13	35	8	9	35	NA	NA	3	3	3	3	3	2	30	2	7	4	2	3
168	6	2	25	8	6	38	3	12	26	77.46	76.2	4	5	5	4	2	4	47	2	7	1	3	3
169	6	4	31	5	1	6	13	1	17	69.69	41.25	5	4	2	1	2	2	28	2	7	5	1	4
170	129	9	46	-3	NA	NA	32	58	59	23.61	17.38	1	2	1	1	1	2	36	2	3	2	1	2
171	17	17	29	12	4	23	15	5	20	NA	14.48	5	2	4	3	2	1	18	1	2	7	2	2
172	3	5	5	5	2	12	5	2	12	66.3	77.44	4	3	4	4	2	1	19	1	3	4	1	1
173	8	8	18	9	6	41	8	6	34	73.51	70.22	3	1	5	5	1	4	63	2	7	1	3	4
174	7	5	18	6	5	10	6	10	5	53.11	53.44	3	4	4	4	2	3	42	2	2	4	1	1
175	6	3	18	5	7	12	6	11	14	66.88	70.31	3	4	4	4	3	1	37	1	1	5	1	2
176	74	16	96	96	85	79	109	89	45	59.33	71.31	4	4	3	2	2	1	25	2	2	3	1	2
177	NA	NA	NA	NA	NA	NA	NA	NA	NA	100	85.14	5	4	5	4	5	4	34	1	7	4	3	6
178	NA	NA	NA	6	4	8	6	3	12	81.95	82.03	5	5	5	5	5	1	36	2	7	4	2	5
179	29	17	65	17	5	41	17	5	29	50.16	51.15	3	3	3	2	4	2	36	1	7	5	3	NA
180	23	59	46	47	59	59	34	45	45	64.92	45.54	5	5	5	4	5	1	24	2	7	1	3	3
181	24	6	49	8	4	29	10	4	47	71.03	65.39	4	3	3	3	2	4	31	1	3	3	3	3
182	3	3	8	6	6	8	8	8	15	63.59	51.99	4	4	5	2	3	3	41	2	7	2	3	4
183	33	10	71	11	24	38	33	56	83	57.38	60.33	4	3	5	3	4	1	39	1	7	4	1	3
184	29	53	77	29	53	77	29	53	77	50.16	51.8	4	4	4	1	1	1	43	1	7	1	1	1
185	6	-3	6	7	-6	20	-6	7	-4	17.55	16.99	5	5	4	4	5	1	21	1	2	2	1	2
186	41	17	65	41	17	89	29	17	53	1.51	0.38	2	2	4	1	1	2	54	1	5	3	2	1
187	32	70	34	46	70	49	56	44	59	49.58	41.82	3	3	2	2	3	3	25	2	2	4	1	2
188	NA	NA	NA	6	6	30	6	6	30	40.33	63.61	4	4	3	4	5	1	27	2	2,3	7	1	5
189	30	20	79	80	31	111	58	-5	124	55.77	90.42	4	5	3	4	2	3	27	2	1	3	2	3
190	5	5	89	53	17	89	53	41	29	NA	87.14	5	2	1	5	5	7	35	1	7	1	1	4
191	10	8	25	8	7	24	8	-5	25	14.7	10.84	4	3	4	2	2	2	35	2	2	4	1	3
192	8	5	16	7	4	8	7	4	8	51.14	NA	3	4	4	2	2	1	48	1	2	7	1	3
193	NA	NA	NA	12	4	52	3	12	38	68.44	77.5	5	2	5	4	5	3	39	1	3	4	1	5
194	7	3	1	11	6	5	10	7	4	45.07	33.66	2	5	2	2	2	3	42	2	7	2	3	3
195	NA	NA	NA	NA	NA	NA	NA	NA	NA	0.28	1.96	5	1	4	1	1	1	30	1	7	1	3	6
196	17	17	29	17	17	17	29	17	29	95.63	98.75	5	1	5	2	1	1	26	1	7	4	3	3
197	-1	-1	-1	6	6	6	6	6	6	46.1	49.78	3	3	3	3	3	1	63	1	7	1	3	1
198	4	10	7	4	7	8	18	5	18	70.82	89.69	5	3	4	4	4	5	47	1	7	4	2	4
199	1	3	4	2	4	3	4	4	5	48.91	54.75	4	3	3	4	3	4	27	1	1	2	1	4
200	41	17	29	29	17	53	17	29	41	18.6	23.03	3	4	2	2	2	1	24	1	7	4	2	1
201	3	2	8	15	11	22	14	11	22	NA	44.9	2	4	4	2	2	1	35	1	7	4	3	2
202	10	2	7	3	11	18	3	7	18	58.22	55.15	4	5	5	4	4	1	26	1	7	1	3	4
203	20	20	20	33	33	33	33	33	33	NA	NA	3	3	3	3	3	1	60	1	2	6	1	1
204	11	12	35	-2	31	34	70	84	38	54.14	62.99	3	4	4	4	3	3	24	2	3	4	2	4
205	19	21	57	-4	-3	-3	19	8	44	NA	NA	1	1	1	1	1	1	1932	1	2	1	1	3
206	17	17	29	17	17	29	17	17	29	86.2	60.2	5	3	4	2	1	4	59	1	2	7	1	2
207	17	17	53	5	29	53	17	5	53	29.51	15.63	5	5	4	5	5	3	43	1	2	3	1	3
208	5	11	41	3	8	26	6	18	30	NA	NA	1	4	4	4	2	9	46	1	7	4	2	1
209	5	5	17	17	17	17	17	17	17	24.26	13.99	2	4	3	1	2	1	34	2	7	4	1	3
210	21	8	76	25	13	44	35	16	58	83.02	44.53	4	4	4	2	3	1	24	1	7	6	1	1
211	27	17	29	23	17	29	27	16	22	38.04	35.49	4	1	1	2	3	2	62	1	7	7	1	NA
212	17	17	17	17	17	17	17	17	53	NA	84.59	3	2	4	3	3	1	23	1	7	4	7	1
213	17	17	53	29	17	65	29	17	65	68.93	NA	3	1	1	1	3	3	28	1	3,7	4	2	2
214	6	4	137	6	3	137	6	3	137	39.44	54.93	4	4	3	4	2	1	27	2	7	5	1	2
215	7	2	11	11	7	13	14	11	17	50.87	49.86	3	4	2	4	2	1	45	1	7	2	3	3
216	77	41	17	29	17	101	101	41	125	31.27	43.39	3	3	3	4	2	1	27	1	7	3	3	4
217	18	6	29	18	6	29	24	17	29	74.1	83.93	4	4	5	5	4	3	35	1	3	4	2	2
218	17	6	29	12	5	29	17	6	29	62.62	67.46	3	4	4	2	2	1	50	1	7	4	3	1
219	17	77	29	17	17	41	41	29	53	47.02	72.41	4	4	2	1	2	3	38	1	2	7	1	3
220	3	4	6	3	4	6	3	4	6	57.74	59.25	4	4	4	4	4	4	46	1	7	2	3	2
221	10	13	18	11	12	18	11	8	19	54.24	55.73	2	4	2	3	2	3	29	1	7	5	2	2
222	7	4	18	18	11	8	8	8	8	57.38	59.05	2	4	2	3	3	4	25	1	7	3	2	2
223	3	1	4	10	9	11	10	11	13	70.78	60.46	4	4	4	4	1	6	30	1	7	1	3	NA
224	5	5	6	17	17	137	14	17	137	100	100	3	4	2	1	3	2	53	1	7	6	1	NA
225	-5	34	47	46	45	104	32	37	35	86.9	77.89	4	4	5	5	4	4	23	1	3	3	1	2
226	2	1	9	9	5	11	9	5	14	62.72	61.61	4	3	4	4	3	4	37	1	7	4	NA	4
227	NA	NA	NA	NA	NA	NA	NA	NA	NA	42.02	34.73	3	3	4	1	2	1	33	1	7	4	3	6
228	8	34	59	32	22	59	21	11	58	60.66	31.8	4	3	5	2	4	3	38	2	7	1	3	4
229	137	41	137	137	41	137	29	137	41	45	44.69	3	3	3	3	3	5	23	2	2	4	1	4
230	1	3	17	6	6	7	1	1	15	50.82	45.46	4	4	4	4	3	1	26	2	7	1	3	3
231	2	3	5	6	17	NA	6	7	10	NA	NA	3	4	3	4	2	3	32	1	3	4	2	2
232	5	17	17	17	17	17	17	29	5	100	66.56	5	5	4	4	4	1	51	2	7	1	3	2
233	8	5	21	7	4	31	14	6	32	42.07	46.89	4	4	4	3	2	2	19	1	7	5	2	2
234	17	17	29	29	29	41	17	17	29	11.7	12.22	4	4	3	3	1	1	47	2	2	5	1	1
235	NA	NA	NA	5	NA	NA	2	0	3	52.37	57.66	5	5	5	4	1	4	28	2	3,7	6	1	5
236	NA	NA	NA	137	137	137	137	137	137	51.53	51.81	5	5	5	5	5	1	58	1	7	3	1	5
237	7	4	11	6	4	12	9	4	13	68.75	81.56	4	3	2	1	1	3	30	1	7	3	3	3
238	7	5	14	5	9	21	8	12	29	71.59	59.33	4	4	4	4	4	3	28	2	1	1	1	1
239	-2	6	33	22	56	43	57	21	45	NA	NA	4	3	4	4	3	3	34	1	7	4	1	1
240	NA	NA	NA	8	5	6	6	5	8	48.19	37.33	3	3	4	2	3	2	34	1	2	3	1	5
241	NA	NA	NA	2	2	2	3	3	3	59.61	73.54	3	3	3	3	3	1	46	1	3	4	1	5
242	5	0	17	12	5	17	12	6	24	59.66	70.99	4	3	5	1	1	2	43	1	7	2	3	4
243	17	17	41	17	17	29	17	17	41	49.73	70.6	4	4	3	1	2	2	21	4	3	7	2	2
244	17	17	17	17	17	17	11	11	11	4.6	2.3	2	1	5	2	4	2	36	2	2	3	1	1
245	3	2	8	8	5	13	13	10	18	90.81	76.6	5	2	4	3	2	1	24	2	7	4	2	4
246	5	5	17	17	5	17	17	17	29	39.38	65	3	4	2	4	2	2	20	2	7	4	2	3
247	10	6	18	12	6	17	13	7	13	80.18	86.42	4	3	3	1	2	8	43	1	7	5	1	2
248	8	6	23	11	4	19	7	5	19	NA	30	3	4	4	5	4	8	28	2	7	4	2	2
249	12	6	23	5	1	12	17	6	24	NA	72.46	4	4	4	2	2	1	35	1	7	4	1	4
250	4	1	6	5	3	8	7	4	13	47.32	64.51	4	4	4	4	4	2	18	2	7	4	2	4
251	17	29	53	17	29	53	17	29	53	58.77	59.61	4	4	4	4	4	3	24	2	7	2	3	4
252	29	17	41	11	11	35	36	11	47	NA	NA	4	3	4	2	2	1	37	1	7	4	1	2
253	17	NA	NA	11	11	NA	17	NA	41	90.53	62.95	1	1	2	1	3	4	60	1	7	4	3	1
254	7	5	17	6	4	17	6	5	11	66.85	75.21	3	3	4	1	2	2	45	1	7	4	2	2
255	7	6	10	7	6	11	18	16	23	NA	50.25	4	3	4	3	3	8	28	1	2,7	4	1	1
256	NA	NA	NA	6	7	18	4	4	5	NA	NA	4	5	4	4	5	4	36	1	7	4	3	5
257	18	6	60	5	3	12	19	30	66	62.13	24.26	3	4	3	3	3	1	23	1	7	6	3	3
258	NA	NA	NA	3	7	7	2	4	6	82.57	85.81	4	4	4	4	5	3	54	1	7	1	3	5
259	20	45	63	20	21	22	20	21	22	41.64	33.16	3	3	3	3	3	3	33	1	9	2	2	2
260	59	8	123	65	17	113	11	56	122	32.62	NA	4	5	2	3	4	1	53	1	7	4	1	3
261	6	5	5	7	5	11	6	5	8	18.94	39.28	3	5	3	4	4	2	20	2	2	4	2	2
262	10	5	35	32	7	65	25	9	65	60.16	66.39	2	4	2	1	2	1	33	1	7	4	2	3
263	11	6	17	18	14	20	8	6	17	70.33	50.66	5	1	5	2	1	2	56	1	7	4	2	3
264	17	5	29	17	5	29	17	17	29	54.69	23.75	4	4	2	4	5	7	51	1	7	4	3	1
265	1	2	5	6	5	7	6	5	7	50.31	50.47	3	3	3	3	3	3	24	1	7	4	1	1
266	8	18	30	30	6	137	18	8	126	63.23	48.19	2	3	3	3	3	3	32	1	7	3	2	2
267	NA	NA	NA	NA	NA	NA	NA	NA	NA	70.85	52.68	5	5	4	4	5	4	40	2	7	1	3	6
268	17	17	65	17	17	65	17	17	65	NA	NA	3	1	4	1	1	2	57	1	7	3	7	1
269	17	NA	NA	7	4	9	6	4	9	25.28	35.15	2	5	1	1	3	4	36	2	7	6	1	3
270	2	1	12	2	1	9	2	1	13	67.21	64.26	4	5	2	4	2	4	35	2	7	1	3	2
271	-4	-6	20	6	7	30	7	10	-6	NA	NA	3	3	3	3	3	1	27	1	7	7	2	2
272	6	2	14	13	2	18	9	6	13	70.19	78.58	4	2	4	2	1	3	41	1	7	4	1	3
273	5	5	17	17	17	17	17	5	29	23.94	8.61	2	5	2	2	4	4	51	1	7	4	3	2
274	11	7	18	3	2	9	21	18	27	80.09	65.44	4	2	4	2	1	2	51	2	7	2	3	3
275	29	17	41	29	17	41	NA	NA	NA	64.35	67.69	2	4	3	3	4	1	59	1	7	4	1	2
276	2	1	6	6	5	9	7	6	9	30	21.25	3	3	2	3	3	2	27	1	7	4	3	3
277	9	6	19	9	6	30	8	6	21	71.15	52.38	4	5	4	4	2	1	45	2	7	2	3	1
278	43	19	19	8	11	56	8	19	8	71.87	41.23	1	2	2	3	1	4	24	2	3	4	3	1
279	8	5	16	4	4	16	18	8	20	50.42	81.06	3	4	3	4	2	1	31	1	7	4	1	3
280	6	6	17	14	8	18	11	8	29	NA	NA	3	5	2	1	3	3	36	1	7	6	1	1
281	17	17	29	17	17	17	17	17	17	86.88	17.81	5	4	4	4	4	2	40	2	7	3	3	2
282	3	1	6	2	1	6	7	2	7	50.19	63.65	3	3	4	4	2	1	40	1	7	4	1	4
283	0	6	36	31	56	48	33	71	69	28.33	45.46	4	4	5	5	4	1	19	2	3	4	1	4
284	8	6	18	11	8	18	8	6	18	51.43	51.4	4	4	3	4	3	1	31	1	7	4	2	1
285	5	17	5	5	5	5	5	5	5	63.44	49.38	1	3	4	5	2	4	26	2	2	6	1	1
286	29	17	41	29	17	41	29	17	41	42.47	46.46	4	4	4	5	5	1	32	1	7	4	2	4
287	11	11	17	11	11	NA	NA	NA	17	47.35	57.38	5	3	4	1	2	2	38	1	7	4	2	1
288	13	4	24	-1	12	24	35	24	47	39.95	47.51	3	3	3	3	3	1	20	1	3	3	1	2
289	6	6	6	6	6	6	17	17	17	NA	NA	3	3	3	3	3	3	25	1	2	5	1	2
290	7	9	11	6	8	10	6	9	11	49.51	54.1	3	4	4	3	3	3	45	2	7	4	1	2
291	17	17	29	17	17	29	13	27	29	53.48	35.93	4	4	3	5	4	2	40	1	2	1	1	4
292	8	5	21	7	2	20	8	5	21	50.7	70.28	4	3	4	2	2	2	52	1	2	4	2	2
293	17	5	137	17	29	17	17	17	41	95.26	87.47	5	3	5	2	5	2	27	1	2	6	2	2
294	18	16	29	18	16	29	19	16	29	NA	NA	4	3	3	2	2	3	42	1	7	4	2	2
295	72	36	83	71	48	71	72	74	74	24.62	69.44	1	4	4	2	3	7	30	2	3,7	3	3	2
296	29	NA	NA	NA	17	NA	10	10	23	NA	39.55	4	4	3	4	4	3	29	1	7	4	7	1
297	5	5	5	-5	-6	-5	-6	-6	-6	50.94	45.63	5	4	5	4	5	4	35	1	1	4	1	4
298	NA	NA	NA	NA	NA	NA	NA	NA	NA	NA	NA	3	3	3	3	3	1	33	1	3	4	2	6
299	17	5	29	17	5	29	17	17	29	51.94	51.94	3	4	2	3	2	1	33	1	7	3	3	4
300	NA	NA	NA	14	6	29	18	6	30	50.31	48.13	4	4	4	2	2	2	57	2	7	4	3	5
301	8	23	23	7	22	22	7	22	25	18.77	38.66	4	2	4	4	3	1	52	2	3	4	1	1
302	7	8	21	6	7	21	7	18	20	76.32	69.08	4	5	4	4	4	2	22	1	2	4	1	4
303	17	17	29	17	17	29	18	11	18	NA	NA	3	3	4	3	3	1	44	2	7	4	3	1
304	29	17	53	17	17	53	29	17	53	85	65	4	3	2	1	2	1	43	1	7	4	2	1
305	21	20	49	5	5	13	5	4	15	NA	56.72	3	3	3	3	3	1	52	2	2	1	1	2
306	17	17	29	5	5	17	17	17	29	50.9	72.54	3	5	3	1	1	1	44	1	7	4	1	1
307	17	17	NA	NA	17	NA	29	NA	NA	48.47	44.57	4	4	4	4	4	3	37	1	3	2	1	3
308	6	5	14	9	6	17	12	6	18	35.41	61.15	5	4	4	4	3	1	43	1	7	6	3	2
309	21	35	36	34	33	37	32	36	34	36.41	17.15	3	3	3	3	3	2	48	2	2	4	1	3
310	5	2	6	6	3	8	6	3	11	45.28	50.19	3	4	3	3	3	1	27	1	7	4	2	4
311	17	17	29	29	17	29	29	29	41	NA	NA	2	4	2	2	3	3	27	1	7	6	2	3
312	NA	NA	NA	29	17	65	41	29	65	46.34	46.78	4	1	4	4	4	3	24	1	7	4	3	5
313	15	12	42	15	11	42	17	18	42	NA	NA	4	3	3	2	3	3	44	1	5,7	2	3	1
314	17	5	17	5	17	17	5	5	17	57.63	54.03	4	1	4	2	2	1	21	1	2	2	2	1
315	8	17	17	17	NA	NA	8	NA	NA	54.6	59.89	3	3	3	3	3	3	37	2	7	3	2	1
316	NA	NA	NA	5	6	9	9	-6	8	100	100	5	5	5	5	5	2	32	2	3	1	3	5
317	6	4	18	6	3	18	6	4	18	73.6	77.13	3	4	4	4	2	2	30	1	7	5	2	1
318	59	20	98	21	21	65	21	21	65	76.21	90.36	5	2	5	4	1	2	60	1	7	1	2	3
319	29	17	53	29	17	53	5	17	53	75.08	51.48	3	2	4	3	3	3	27	1	2	4	2	2
320	6	5	11	8	7	10	13	12	16	60.5	55.18	3	4	2	3	3	3	37	1	7	4	3	2
321	6	5	NA	7	3	11	7	4	13	89.42	79.39	2	3	3	3	3	2	23	2	1	4	3	3
322	7	7	31	5	6	4	7	10	18	52.5	NA	3	3	4	3	2	3	48	1	7	1	3	3
323	7	6	11	6	6	11	7	6	11	21.88	42.19	4	2	4	4	3	2	28	1	3	4	1	1
324	6	5	18	6	5	18	11	5	18	80.5	50.7	2	4	3	4	2	3	31	1	1	3	1	3
325	29	29	53	41	41	65	29	41	65	NA	NA	3	2	2	3	3	4	43	1	7	4	1	3
326	9	9	21	8	8	20	9	21	9	44.92	41.7	3	3	3	3	3	2	28	1	7	4	2	1
327	5	9	61	42	32	73	71	19	71	100	52.58	5	1	5	5	1	1	30	1	7	4	3	2
328	7	3	11	6	4	19	4	7	29	56.56	92.81	4	4	3	4	4	3	39	1	7	2	1	4
329	34	47	46	47	60	60	106	59	47	59.34	49.67	3	3	1	2	2	5	29	1	2	2	2	4
330	NA	NA	NA	19	14	30	19	6	32	48.85	57.38	5	4	5	5	5	1	29	2	3	7	1	5
331	8	6	20	11	8	15	28	26	32	90	50.28	5	4	4	2	2	3	28	2	7	4	2	4
332	NA	NA	NA	7	9	10	20	21	22	NA	NA	3	3	3	3	3	2	75	2	7	3	2	5
333	2	2	7	9	7	15	11	9	17	56.52	33.85	4	5	3	1	2	2	28	1	3	5	2	3
334	NA	NA	NA	NA	NA	NA	NA	NA	NA	65.67	100	2	3	5	4	3	2	32	1	7	3	1	6
335	20	18	29	29	17	33	31	31	40	30.36	14.21	4	3	4	4	5	4	37	1	2	7	7	1
336	9	5	20	5	5	9	9	5	20	50.94	50	4	3	3	4	3	1	20	1	7	4	2	3
337	17	5	17	17	17	17	17	17	29	50.14	50.14	3	4	3	3	2	2	65	1	7	4	1	3
338	29	17	41	29	17	41	41	29	65	93.13	95	5	4	3	1	1	3	29	2	7	5	7	2
339	NA	NA	NA	NA	NA	NA	NA	NA	NA	32.3	51.97	4	3	4	5	1	1	23	1	2	4	2	6
340	11	5	18	11	5	18	11	5	18	61.97	67.21	4	3	3	1	2	1	22	1	7	4	2	4
341	5	5	17	11	11	29	15	15	17	57.87	68.85	4	4	4	2	2	4	25	1	7	3	3	2
342	8	6	16	8	6	11	9	6	11	68.13	76.25	5	3	3	2	2	2	28	1	2	4	2	3
343	-5	19	31	-5	7	19	-5	7	19	99.89	100	5	5	5	5	5	4	30	2	7	1	1	2
344	4	3	8	6	6	9	11	8	11	47.5	70.63	3	3	4	2	1	3	42	1	7	4	2	3
345	21	15	53	19	15	35	47	35	71	89.81	84.06	5	3	4	4	1	2	31	1	3,7	4	2	1
346	NA	NA	NA	8	3	137	17	5	137	100	69.62	4	2	4	3	2	1	19	1	7	4	2	5
347	NA	NA	NA	26	20	31	26	29	25	97.21	53.76	5	5	5	5	1	2	40	1	7	4	1	5
348	5	5	17	17	17	29	17	17	17	69.43	58.49	4	2	4	2	2	2	57	2	7	2	3	2
349	5	5	17	5	4	7	8	7	-2	52.92	85.79	4	4	2	4	2	3	36	1	3	4	3	4
350	3	1	0	4	2	1	3	1	0	73.77	57.38	4	3	5	3	3	5	42	2	2	1	1	1
351	17	17	53	6	6	42	8	6	30	54.32	85.24	4	2	4	2	2	4	45	1	7	6	1	2
352	9	10	11	8	10	11	7	8	9	100	100	5	5	5	5	5	4	40	2	7	1	3	3
353	8	6	18	12	11	29	16	12	29	37.76	53.22	5	4	2	2	3	3	26	1	7	1	3	1
354	8	57	81	33	34	73	44	23	68	90.74	73.03	4	3	4	5	4	3	39	1	2	1	1	3
355	17	5	29	14	1	18	5	1	19	58.75	44.06	5	5	5	5	5	1	25	1	3	3	1	2
356	10	10	18	10	10	18	10	10	18	54.62	49.61	3	4	2	2	2	2	48	1	7	5	2	NA
357	9	45	33	17	5	5	17	5	5	81.31	60.98	1	1	1	1	1	3	37	2,4	7	2	3	4
358	17	17	29	10	4	26	14	6	29	68.3	51.63	3	5	2	4	2	2	32	2	7	5	1	3
359	17	5	29	6	5	18	17	5	29	81.06	86.35	3	4	4	2	2	4	41	1	2	7	1	2
360	1	0	7	7	5	17	10	7	20	25.68	80.97	5	3	4	2	1	3	43	2	2	4	1	2
361	18	6	3	18	7	3	30	18	3	57.32	46.2	5	5	3	3	3	3	1979	2	7	2	1	4
362	15	10	20	20	16	137	23	21	137	69.85	86.28	5	5	2	1	1	3	28	2	7	7	2	2
363	18	6	114	18	6	30	54	42	114	100	100	5	1	5	1	1	1	64	1	7	1	3	4
364	9	5	22	10	5	23	8	5	20	49.6	50.12	3	4	2	1	3	3	64	1	7,8	4	1	2
365	18	20	23	31	32	34	20	21	22	100	100	5	5	5	5	5	1	64	1	2	3	1	2
366	17	17	17	17	5	5	17	5	5	100	74.26	4	3	5	1	1	3	27	1	3	5	1	1
367	3	3	7	10	7	13	11	8	15	58.86	79.32	3	4	4	3	2	3	30	2	1	6	1	3
368	17	5	29	17	5	29	17	5	29	86.79	87.92	5	5	4	4	4	3	31	2	7	2	NA	3
369	NA	NA	NA	NA	NA	NA	NA	NA	NA	53.21	71.32	4	3	5	5	2	1	45	1	7	2	3	6
370	2	1	4	7	5	8	7	6	8	81.64	63.61	4	3	4	3	2	2	48	1	7	7	2	2
371	1	24	25	2	8	12	8	47	37	90.67	79.13	4	5	4	3	4	3	32	2	7	2	3	1
372	8	4	13	12	7	19	13	7	26	80.43	40.46	2	2	3	4	4	2	34	2	7	2	3	1
373	5	3	12	7	5	17	8	6	17	36.56	65	3	4	3	3	2	3	38	1	7	6	1	3
374	-2	-1	0	-2	-1	0	6	-1	0	70.15	77.03	3	4	4	3	4	4	30	1	5	4	2	1
375	20	22	24	21	13	14	8	21	34	87.61	84.32	5	4	5	4	4	6	45	2	7	1	1	3
376	17	5	29	9	5	19	14	5	30	63.76	53.11	3	5	3	2	2	3	25	1	8	4	1	2
377	5	3	5	8	6	10	8	6	10	62.4	78.55	3	4	3	1	1	6	29	1	1	6	1	3
378	22	11	22	22	11	22	24	17	24	94.75	78.69	4	2	4	2	2	2	19	1	2	4	2	1
379	NA	NA	NA	NA	NA	NA	NA	NA	NA	84.31	1.8	5	2	5	1	1	1	29	2	7	7	2	6
380	23	17	13	29	13	17	13	17	13	100	100	5	2	5	1	1	2	63	1	7	1	3	1
381	NA	NA	NA	NA	NA	NA	NA	NA	NA	77.95	50.94	3	3	3	3	2	2	27	1	7	1	3	6
382	5	5	17	5	5	17	5	17	17	18.38	5.57	1	5	2	3	4	2	41	2	7	1	3	3
383	2	4	10	3	10	14	5	11	16	67.32	65.07	4	3	4	3	4	1	41	2	1	3	1	2
384	NA	NA	NA	0	69	62	-6	7	24	42.95	54.43	1	1	1	1	1	1	27	1	5	4	2	5
385	4	6	18	6	0	28	0	1	6	NA	49.04	3	3	3	3	4	1	27	2	2	4	1	2
386	18	16	54	18	14	54	20	17	54	96.14	88.9	5	1	5	1	1	3	28	1	7	4	2	3
387	4	2	5	5	6	7	2	2	4	72.21	69.75	2	3	2	2	2	7	35	2	7	2	1	1
388	NA	NA	NA	137	137	137	137	137	137	NA	NA	3	3	3	3	3	1	31	1	4	4	1	5
389	7	0	20	19	0	0	0	2	21	65.23	53.57	2	5	5	2	1	1	45	1	7	4	2	3
390	17	NA	NA	11	6	30	18	16	20	NA	50.42	3	2	4	2	2	2	39	1	7	5	2	3
391	17	NA	NA	10	3	15	16	15	25	32.87	33.7	4	4	4	2	3	3	32	1	7	2	3	3
392	NA	NA	NA	NA	NA	NA	NA	NA	NA	44.01	50.42	3	2	5	3	2	1	60	2	7	1	2	6
393	17	5	41	17	5	29	17	5	53	50	44.69	4	3	3	1	1	3	23	1	2	7	1	1
394	-2	10	22	22	35	47	46	46	46	47.21	45.57	3	3	3	3	3	1	34	1	7	4	2	2
395	53	NA	NA	53	NA	NA	NA	NA	NA	78.83	83.01	1	4	4	4	4	2	22	2	2	1	1	1
396	17	17	29	17	17	29	17	17	29	39.83	37.88	4	4	4	4	4	1	22	1	3	6	1	4
397	4	3	7	3	3	6	NA	NA	NA	47.5	45.63	3	4	4	3	4	1	46	2	7	1	3	2
398	42	7	56	6	19	57	6	22	47	100	100	3	1	5	1	1	8	32	1	2	4	1	NA
399	2	4	6	2	4	5	1	3	5	86.04	79.29	5	5	5	5	5	3	45	2	7	2	1	1
400	7	3	18	7	3	18	7	3	18	60	40	5	2	5	4	2	2	37	2	1	2	3	2
401	11	6	18	14	10	18	18	18	24	75.49	73.8	4	3	4	4	2	3	26	1	7,8	5	2	3
402	10	6	18	5	17	5	13	17	17	50	NA	4	3	4	3	3	1	20	1	7	4	3	3
403	126	114	126	126	114	126	126	114	-6	81.36	73.68	1	2	2	4	3	2	26	1	1	7	1	3
404	2	7	12	2	9	14	7	10	12	98.73	91.13	5	4	5	5	4	7	35	2	7	1	3	1
405	6	4	9	8	6	13	8	6	13	40	45.92	4	4	4	2	3	4	48	2	7	2	3	2
406	6	12	34	7	6	20	6	7	7	83.84	84.12	3	4	4	3	3	3	27	1	3	2	2	2
407	17	17	29	5	5	17	17	17	29	39.67	32.13	4	4	4	2	2	2	38	1	7	5	2	2
408	2	1	0	3	2	1	5	2	1	63.28	88.85	3	5	2	5	4	5	40	2	7	1	3	3
409	33	-4	71	21	-1	70	10	-1	72	50.49	44.59	5	5	5	4	4	2	44	1	7	4	2	1
410	6	11	41	5	5	5	5	5	5	50.42	50.14	3	2	4	3	2	3	35	2	7	4	2	1
411	9	7	12	9	7	24	11	9	13	70.56	72.25	4	3	5	4	2	3	32	2	1	4	1	3
412	NA	NA	NA	NA	NA	NA	NA	NA	NA	NA	NA	3	3	3	3	3	3	37	2	1	7	1	6
413	NA	NA	NA	NA	NA	NA	NA	NA	NA	NA	NA	3	3	3	3	3	1	25	1	7	4	3	6
414	NA	NA	NA	41	17	65	8	8	89	47.61	50	3	3	5	1	4	1	59	1	7	4	3	5
415	17	17	65	17	17	65	17	17	65	42.19	27.54	4	3	4	2	3	1	35	1	7	4	2	3
416	2	11	36	33	9	22	32	32	24	62.96	54.23	4	5	4	4	3	4	44	2	7	2	3	4
417	9	6	35	15	18	19	5	8	10	92.96	78.73	4	4	4	2	2	3	39	1	7	6	1	2
418	17	5	29	5	5	17	17	17	29	98.11	100	5	1	5	1	1	3	41	2	7	3	2	4
419	32	22	32	27	21	23	22	33	11	50.19	36.6	4	2	4	2	3	1	33	1	3	3	2	NA
420	5	5	17	5	5	17	17	5	17	80.98	83.81	2	5	3	2	4	3	31	2	2	5	1	3
421	17	17	41	17	17	53	17	17	65	NA	80	4	3	3	1	1	4	38	1	7	4	2	2
422	NA	NA	NA	NA	NA	NA	NA	NA	NA	57.94	45.68	3	3	3	3	3	1	34	2	7	4	2	6
423	5	5	17	17	17	29	17	17	29	NA	NA	4	4	3	2	4	1	60	2	7	4	1	2
424	NA	NA	NA	NA	NA	NA	NA	NA	NA	NA	NA	3	3	1	2	4	1	32	2	7	4	2	6
425	2	1	6	1	0	17	8	9	14	51.13	46.48	2	3	3	2	3	3	27	2	2	1	2	4
426	6	5	11	5	4	23	5	5	11	76.2	63.24	1	5	3	3	3	3	38	2	2	4	1	4
427	5	5	17	17	5	29	17	5	29	NA	40.63	2	5	2	2	3	1	18	2	7	4	2	3
428	5	5	17	17	17	29	17	17	29	31.56	30	2	5	1	4	4	3	26	2	7	6	1	2
429	23	34	47	21	21	23	21	22	23	42.95	35.41	4	5	4	3	4	3	41	1	7	4	3	2
430	4	4	7	4	4	7	4	4	7	45.63	40.94	3	3	2	3	2	2	20	1	2,3	4	1	2
431	17	5	29	17	5	29	17	17	41	86.23	70.82	4	3	4	3	2	3	25	1	7	1	3	3
432	17	17	NA	6	2	1	4	3	6	80.71	50.86	1	4	3	1	2	1	30	1	7	2	1	3
433	1	14	16	0	17	17	10	20	21	100	100	5	5	5	5	5	4	50	2	7	1	3	3
434	17	17	53	29	29	65	29	29	65	39.97	36.62	5	4	3	2	2	3	46	1	7	4	2	2
435	10	17	29	7	7	29	10	10	29	100	100	3	3	3	3	2	1	33	1	3	4	1	2
436	4	2	10	3	2	7	5	2	11	82.68	95.59	4	5	2	3	4	3	39	2	7	3	1	3
437	-2	19	7	5	8	6	21	47	17	95.54	92.2	5	4	5	2	5	2	22	2	7	4	3	4
438	29	29	53	29	29	53	29	29	53	NA	NA	5	4	3	1	2	2	42	2	7	1	3	1
439	11	11	23	11	11	11	11	11	20	NA	70.63	4	2	4	2	2	8	64	1	2	4	1	NA
440	NA	NA	NA	18	67	103	5	6	41	35	30.63	3	3	3	3	3	1	62	1	7	4	2	5
441	NA	NA	NA	10	10	25	10	10	25	62.18	57.14	3	4	5	5	2	4	40	2	2	4	1	5
442	11	7	6	18	14	11	30	20	10	51.26	87.11	3	5	2	3	3	2	20	2	1	3	1	1
443	9	6	18	5	4	10	17	17	18	NA	NA	2	3	4	3	3	3	26	1	7	4	2	2
444	8	5	20	10	6	18	12	8	23	35.1	25.07	3	4	2	3	2	3	24	1	7	3	3	2
445	5	5	5	5	5	5	5	5	5	86.89	83.61	5	5	5	4	4	6	47	1	3	6	1	2
446	0	0	12	6	4	11	6	4	11	25.07	25.35	3	5	3	4	3	3	41	2	7	4	3	3
447	11	17	30	8	6	14	18	18	35	90.81	54.87	4	3	4	2	4	3	26	1	7	4	3	2
448	11	6	45	21	8	34	17	NA	NA	71.59	69.36	4	5	4	4	3	3	33	1	7	4	3	3
449	NA	NA	NA	NA	NA	NA	NA	NA	NA	NA	NA	5	3	4	2	2	3	30	1	1,2	4	1	6
450	41	41	65	41	41	65	36	36	61	43.98	41.3	3	3	4	5	2	2	31	1	7	4	2	NA
451	9	9	41	6	6	30	19	20	22	NA	NA	3	3	5	3	3	3	44	1	7	2	3	1
452	8	5	18	6	5	18	6	5	18	29.97	48.18	4	4	3	5	3	3	35	1	2	4	1	3
453	2	1	12	33	34	23	8	22	11	35.69	41.34	4	3	3	5	4	2	49	1	7	4	2	3
454	4	3	8	5	4	7	5	4	7	9.72	11.27	1	4	2	1	5	2	20	2	7	3	3	4
455	NA	NA	NA	NA	NA	NA	NA	NA	NA	89.51	79.51	5	5	5	5	5	7	45	2	7	1	3	6
456	9	9	20	3	3	9	10	10	10	43.28	58.52	4	3	5	2	2	2	41	1	7	4	2	4
457	NA	NA	NA	29	17	53	41	17	65	64.28	63.23	4	4	4	4	4	3	36	1	2,3	7	1	5
458	6	4	10	8	6	12	11	8	15	80.65	80.36	5	5	4	1	2	2	49	2	7	5	1	3
459	NA	NA	NA	17	5	65	29	3	58	30.16	23.28	5	2	4	4	2	8	55	1,4	7	5	3	5
460	12	6	18	15	12	23	15	13	27	70.79	61.46	4	4	3	2	2	3	47	1	7	6	1	3
461	6	1	9	14	8	17	16	14	19	60	80.31	4	5	2	3	2	1	18	2	7	4	2	3
462	11	6	18	17	11	23	15	21	27	80.5	60.72	5	5	5	2	1	3	38	1	7	2	3	3
463	4	2	7	4	2	7	5	3	9	31.31	20.33	4	3	3	2	2	1	28	1	2,7	4	2	1
464	-4	12	25	8	17	28	18	14	13	76.62	75.63	5	4	4	4	4	4	53	2	7	2	3	3
465	18	18	30	7	29	29	NA	NA	NA	62.12	56.82	4	2	5	4	2	2	47	1	7	1	3	1
466	3	2	6	2	3	5	2	3	5	NA	NA	4	3	4	4	3	1	41	1	7	3	3	1
467	4	2	6	5	5	7	8	8	NA	80.5	70.75	2	4	3	2	2	4	30	1	7	6	1	3
468	6	6	6	6	18	18	35	30	30	7.96	NA	3	3	3	3	3	1	52	2	7	1	2	3
469	5	3	8	6	4	10	7	5	11	68.52	38.03	4	5	3	2	3	2	48	1	7	6	1	2
470	18	16	33	10	9	20	6	6	18	70.02	75.39	5	3	3	1	1	4	62	1	7	1	2	4
471	NA	NA	NA	NA	NA	NA	NA	NA	NA	64.62	61.56	3	3	3	3	3	1	22	1	7	4	3	6
472	NA	NA	NA	7	6	17	18	19	54	48.24	49.83	4	3	3	3	3	1	41	1	7	4	2	5
473	-3	NA	NA	49	NA	NA	71	NA	NA	45.36	39.11	2	1	2	2	2	1	33	2	2	2	1	1
474	NA	NA	NA	16	11	23	17	9	28	52.46	46.84	3	3	3	3	3	2	36	2	2	5	2	5
475	NA	NA	NA	NA	NA	NA	NA	NA	NA	48.73	49.58	1	3	3	2	2	1	56	1	7	4	1	6
476	29	17	53	17	17	17	29	17	41	3.55	34.12	5	4	5	5	2	1	48	1	7	4	2	3
477	NA	NA	NA	17	5	17	17	17	17	48.75	70.63	3	4	3	3	4	4	28	2	1	6	1	5
478	137	137	137	137	137	137	137	137	137	NA	NA	3	2	3	3	3	1	24	1	7	4	2	1
479	5	5	17	17	17	29	17	17	29	18.15	19.3	2	3	2	2	2	6	78	2	7	4	3	NA
480	17	17	29	9	10	22	18	20	30	NA	NA	4	3	3	3	3	2	53	2	2	5	2	1
481	10	4	22	32	26	44	20	34	44	75.61	54.5	4	3	4	3	2	1	30	1	7	5	3	4
482	NA	NA	NA	NA	NA	NA	NA	NA	NA	NA	67.64	4	4	3	2	1	2	25	1	7	4	2	6
483	5	5	17	3	2	6	5	4	7	NA	NA	4	4	3	4	3	1	61	1	7	4	1	2
484	0	2	5	1	3	5	0	3	5	83.84	85.52	1	2	3	3	1	3	1973	2	3	3	1	3
485	17	17	41	29	29	41	29	29	41	82.88	35.57	4	5	2	2	2	3	40	1	1,7	4	1	3
486	NA	NA	NA	53	17	77	53	53	89	36.56	42.5	3	3	3	3	2	3	38	1	7	5	2	5
487	6	5	41	49	29	125	37	29	125	50.42	50	4	2	5	2	1	1	35	2	7	6	1	3
488	24	6	137	59	56	37	71	115	58	NA	NA	4	2	4	3	3	9	2001	1	2	4	2	3
489	17	17	17	6	6	6	6	7	7	74.38	NA	4	5	2	4	2	3	63	1	7	4	1	3
490	5	5	17	5	5	17	5	5	17	40.31	40	3	4	3	3	2	2	24	1	2	6	1	2
491	5	5	8	6	6	8	6	6	8	91.8	98.2	3	5	1	4	3	2	23	1	3,7	4	1	3
492	17	17	29	17	17	29	29	17	41	25.57	33.77	3	2	5	2	2	8	53	1	7	4	2	3
493	8	5	14	NA	NA	NA	12	7	20	71.55	76.9	4	5	3	2	2	1	33	2	7	6	1	4
494	8	5	20	17	5	29	17	17	29	24.53	35.09	4	3	4	3	4	2	55	1	7	3	3	2
495	17	17	29	17	17	17	17	17	29	63.02	56.98	4	4	4	4	4	4	27	2	7	2	3	4
496	8	4	27	11	5	51	10	5	62	83.47	60.06	5	4	5	1	1	2	33	1	7	7	1	1
497	8	4	18	12	8	20	12	9	23	38.54	37.09	2	5	2	2	3	2	20	2	1	5	1	1
498	17	17	41	19	27	30	43	35	38	69.59	77.31	2	4	4	1	2	1	30	1	7	4	3	2
499	29	17	65	29	17	65	29	17	65	NA	51.54	3	3	3	3	3	2	46	1	7	4	3	1
500	0	5	0	6	6	2	18	18	18	NA	NA	5	2	5	3	2	1	38	1	7	1	3	4
501	3	1	5	7	5	8	7	5	8	NA	NA	3	3	4	2	3	3	33	1	1	4	2	2
502	53	17	101	47	10	101	8	45	94	70.15	64.45	4	2	4	4	3	2	40	1	7	4	1	1
503	18	15	23	7	7	20	22	6	19	50.14	50.14	5	2	5	1	1	2	37	1	2	4	1	1
504	NA	NA	NA	17	17	17	17	17	17	32.45	48.06	3	3	4	1	3	1	1979	1	5,7	4	7	5
505	NA	NA	NA	17	17	17	17	17	17	93.44	95.41	5	5	5	5	5	3	41	2	7	4	3	5
506	5	5	6	5	5	6	5	5	6	NA	NA	3	3	4	3	3	2	33	1	7	4	2	2
507	11	6	17	5	6	17	6	6	17	39.97	71.12	5	3	4	4	4	3	28	1	2	7	1	2
508	-4	1	6	1	0	6	1	3	5	39.02	26.56	4	4	2	4	2	4	40	2	7	2	3	1
509	17	5	29	17	17	29	5	17	29	24.92	33.11	4	4	4	2	3	3	31	2	7	2	3	1
510	41	17	65	12	6	30	8	6	30	70.33	63.93	4	4	4	4	1	3	67	2	2	4	1	3
511	NA	NA	NA	9	20	19	-5	-3	-5	58.75	70.94	4	5	4	5	2	2	45	1	3	2	1	5
512	6	6	18	19	11	14	20	9	-2	58.96	64.15	3	2	4	2	2	2	23	1	7	4	2	2
513	32	8	46	41	29	65	29	41	77	81.69	84.51	4	5	3	3	2	3	50	1	3	4	1	3
514	17	5	29	17	17	17	17	17	29	NA	NA	2	3	3	2	3	2	28	2	7	4	2	2
515	5	5	17	17	17	17	17	17	17	8.85	NA	5	3	4	2	1	1	45	1	7	4	1	1
516	NA	NA	NA	8	5	18	8	3	17	46.89	50.82	4	2	4	2	2	3	39	1	2	5	1	5
517	20	22	36	7	6	3	7	8	28	26.9	43.24	4	3	4	4	4	3	38	2	2	5	1	2
518	5	NA	NA	7	NA	NA	NA	NA	NA	NA	NA	2	2	2	4	2	1	24	2	7	3	3	2
519	9	-3	47	20	-1	50	32	9	82	NA	NA	2	4	4	5	4	1	39	2	7	5	2	4
520	49	30	54	8	5	18	5	5	18	65.66	30.19	3	4	3	4	3	1	21	1	3,7	4	1	2
521	1	1	2	2	3	3	1	2	3	48.9	82.01	4	3	4	4	5	4	27	2	2	6	1	3
522	2	1	10	3	0	12	10	3	24	80.36	66.9	5	4	4	5	4	1	43	1	7	3	3	2
523	41	17	77	41	17	77	53	29	77	82.62	71.8	4	4	3	2	2	3	47	1	7	3	2	1
524	59	18	134	30	6	54	30	42	54	41.64	46.89	3	3	3	3	3	1	35	2	7	4	2	2
525	6	4	11	6	5	8	6	5	11	51.64	51.15	3	4	3	2	3	2	39	2	2	6	1	3
526	NA	NA	NA	6	6	27	32	30	59	39.67	54.88	4	4	5	4	3	3	21	2	3	3	3	5
527	-6	-5	10	4	7	12	11	5	12	49.86	59.01	4	4	4	4	4	3	51	2	1	4	2	4
528	6	4	18	6	4	18	6	4	18	54.87	57.1	4	5	2	2	1	2	31	1	7	4	2	1
529	NA	NA	NA	17	17	29	17	17	29	50.81	48.19	4	4	3	4	2	3	23	1	1	4	1	5
530	NA	NA	NA	17	17	29	9	8	21	16.88	20	4	3	4	4	2	4	28	1	7	1	3	5
531	6	5	13	7	6	17	5	7	17	83.1	79.86	5	4	5	5	4	3	30	2	3	3	3	3
532	17	5	29	17	5	29	17	5	29	64.38	55.94	4	3	5	4	2	3	27	2	2	4	2	3
533	42	30	114	30	6	102	90	54	114	NA	NA	4	3	3	3	1	3	27	1	2	4	1	1
534	NA	NA	NA	NA	NA	NA	NA	NA	NA	87.18	62.82	4	1	5	1	1	3	44	1	1,7	7	1	6
535	17	17	29	17	8	25	10	6	18	49.02	71.99	5	3	5	1	1	7	46	1	7	4	2	3
536	94	31	132	82	20	60	106	46	59	41.61	33.45	3	3	5	3	2	1	28	1	7	7	1	3
537	3	1	NA	8	6	12	11	10	14	61.89	49.81	3	4	3	2	2	2	45	1	2	5	2	3
538	29	17	137	18	5	126	18	5	126	NA	NA	5	1	5	3	1	1	35	1	7	2	2	1
539	NA	NA	NA	6	8	12	6	9	15	NA	NA	3	3	3	3	3	1	37	1	3,7	4	1	5
540	17	17	29	17	17	29	17	17	29	17.5	33.75	2	4	3	1	2	3	43	1	7	5	1	2
541	23	6	45	18	6	45	14	6	45	50.1	56.81	3	4	3	3	3	1	25	1	6	4	2	3
542	NA	NA	NA	17	5	29	17	5	29	31.83	50.11	3	3	3	3	3	1	49	2	7	3	3	5
543	5	5	17	17	5	17	17	5	17	45.66	46.79	4	4	3	1	2	3	36	2	7	1	3	2
544	2	-5	47	9	5	45	13	9	49	53.5	77.87	4	4	3	3	2	1	46	1	7	6	2	3
545	6	4	18	5	4	6	6	5	17	52.43	52.71	4	2	4	3	3	3	65	1	7	2	3	3
546	8	5	18	8	5	18	8	5	18	79.27	39.22	5	4	5	2	1	3	25	2	4	7	1	2
547	7	4	10	11	5	14	13	6	16	69.36	42.34	2	4	3	1	4	3	32	1	3,7	3	3	1
548	11	1	17	6	5	17	7	6	18	NA	78.15	3	5	4	1	1	2	40	1	7	4	2	1
549	17	17	29	17	17	29	17	17	29	34.59	26.23	4	4	4	3	4	4	25	2	3	6	1	2
550	6	5	17	8	NA	NA	17	NA	NA	77.99	90.25	3	5	2	1	3	2	21	1	7	5	1	3
551	6	6	18	18	6	30	30	18	42	NA	NA	1	5	3	5	5	2	48	2	7	4	3	2
552	NA	NA	NA	17	17	29	17	17	29	78.44	95.31	2	5	2	3	2	2	26	1	3	4	1	5
553	10	5	2	1	5	5	15	5	0	72.68	73.8	4	3	4	4	4	4	29	2	1	4	3	3
554	35	22	59	35	23	59	33	21	57	49.84	58.36	4	4	3	1	1	1	42	1	7	4	2	3
555	12	5	24	15	7	126	15	8	137	50.56	25.92	4	4	4	3	2	1	38	2	3	6	2	2
556	29	17	41	29	17	41	29	29	41	80	40	4	4	4	1	2	3	40	2	7	3	2	1
557	0	1	3	5	5	7	5	5	7	45.92	56.76	2	4	1	2	3	3	34	2	7	4	1	2
558	6	3	20	6	4	53	5	2	24	63.39	35.99	4	1	4	1	1	3	23	1	3	4	2	2
559	7	-3	34	20	9	34	20	22	46	42.62	54.6	3	3	3	2	4	4	35	2	7	3	2	2
560	17	5	41	29	17	41	41	29	53	21.8	40.33	4	3	4	4	2	1	53	2	7	4	3	3
561	5	17	29	5	17	29	5	17	29	40.33	49.51	5	5	5	5	5	1	43	1	7	1	3	1
562	2	1	5	1	2	5	1	2	5	47.59	55.58	4	2	4	3	3	3	46	1	2	7	3	1
563	17	17	29	29	29	41	29	29	41	63.65	72.22	4	2	4	4	2	8	61	1	7	6	3	1
564	17	17	29	17	17	29	17	17	29	NA	NA	4	4	4	4	4	3	55	1	6,7	6	1	1
565	17	41	29	17	5	17	29	17	29	62.5	43.75	4	4	4	4	4	4	1982	2	1	5	3	1
566	-6	-3	4	7	-6	0	-5	-6	11	95.92	98.73	5	5	5	5	5	3	37	1	7	1	1	1
567	8	6	54	8	6	54	8	6	54	50.55	50.69	3	4	4	3	2	3	51	1	7	3	2	2
568	58	23	60	34	47	60	34	23	60	57.05	51.8	3	3	3	3	3	2	45	1	3	4	1	2
569	17	29	41	17	17	41	29	17	41	85.95	NA	4	4	2	2	2	2	89	1	7	4	1	3
570	29	41	53	17	29	29	17	29	29	27.55	27.55	5	5	5	5	5	7	41	2	7	7	1	1
571	6	3	18	NA	NA	NA	15	2	137	71.32	51.66	3	3	4	3	3	2	55	1	7	3	2	3
572	32	20	58	32	21	56	32	56	20	47.62	47.06	3	3	5	4	4	1	51	1	2	1	1	2
573	4	3	7	7	5	11	8	5	11	80	76.07	3	3	3	2	4	1	53	1	7	4	3	3
574	9	66	12	23	18	4	7	41	7	53.7	56.48	4	4	3	5	3	4	40	2	7	7	1	2
575	18	6	2	7	5	20	2	1	20	40.18	41.85	4	5	3	5	3	4	38	2	7	4	1	3
576	3	0	6	5	1	6	6	7	5	32.03	68.56	4	3	5	5	3	1	58	2	7	1	3	2
577	NA	NA	NA	NA	NA	NA	NA	NA	NA	42	NA	3	5	2	2	4	1	43	1	7	5	1	6
578	11	3	23	10	6	22	16	13	18	76.2	63.1	5	4	3	5	5	2	35	1	7	2	3	3
579	8	5	21	5	2	20	4	7	17	83.8	77.04	5	4	4	5	4	7	36	2	7	4	2	4
580	12	12	19	12	7	28	7	7	14	NA	7.6	3	1	5	4	1	4	44	1	7	4	2	3
581	NA	NA	NA	29	29	65	41	29	65	90.57	75.16	3	3	3	2	2	2	61	1	2	7	7	5
582	73	45	37	34	6	12	0	0	0	NA	NA	5	1	5	3	5	1	41	1	7	4	2	NA
583	9	9	20	9	9	20	14	13	26	70.39	60.89	4	2	4	2	2	2	60	1	7	3	3	3
584	17	17	29	5	5	18	6	5	18	100	96.66	5	5	1	1	1	1	41	1	7	7	1	3
585	6	6	12	12	12	17	18	18	18	80.22	79.67	5	2	4	1	1	3	70	1	2	4	1	2
586	9	9	21	9	11	26	9	12	26	60	30	4	4	4	2	3	1	55	1	2	3	1	4
587	4	3	6	6	6	8	7	6	8	30.37	30.56	1	4	4	1	3	4	62	1	7	2	3	1
588	5	5	11	11	6	17	11	11	17	50	50	4	5	3	2	3	3	63	2	7	4	2	1
589	10	NA	NA	18	NA	NA	29	NA	NA	81.88	72.81	5	4	4	2	2	3	58	1	2	2	1	2
590	9	6	9	8	8	7	7	8	10	47.48	52.88	4	4	4	4	4	1	51	1	2	5	1	NA
591	30	29	30	18	18	30	30	18	30	NA	NA	3	3	3	3	2	2	54	1	7	4	7	2
592	1	4	10	11	18	29	18	12	29	72.5	69.69	3	4	4	2	2	2	50	1	3	6	1	3
593	NA	NA	NA	5	5	5	0	1	24	50.82	58.36	3	2	4	4	1	2	40	2	7	4	2	5
594	2	1	4	6	2	8	6	4	9	39.18	42.3	4	4	2	3	2	2	39	2	7	4	1	2
595	17	17	29	9	11	24	9	9	23	NA	NA	3	4	3	3	3	1	56	2	2	3	1	NA
596	17	17	29	17	17	29	17	17	29	57.7	50.49	2	5	1	2	4	2	52	1	7	5	1	2
597	29	17	53	17	17	53	41	29	65	69.84	76.39	4	3	4	2	3	1	67	2	7	3	3	2
598	NA	NA	NA	9	5	64	19	6	65	NA	NA	3	4	4	2	2	2	36	1	7	4	3	3
599	11	5	18	8	5	17	18	17	18	98.59	94.51	5	3	5	1	3	4	58	2	3	4	2	2
600	17	29	41	29	29	41	41	41	53	NA	NA	1	3	4	1	4	2	62	1	7	1	3	4
601	5	5	17	17	17	17	17	17	17	25.07	23.96	3	4	4	2	3	4	55	1	7	4	2	2
602	17	5	17	17	17	17	17	17	29	50.94	25.62	2	4	2	3	4	2	58	1	7	3	1	3
603	-5	4	12	-5	4	16	12	4	24	NA	NA	3	4	3	3	3	1	59	2	7	2	1	1
604	30	20	42	30	8	42	9	10	56	85	79.38	3	3	3	4	1	1	NA	1	7	4	3	3
605	17	17	17	8	12	14	8	12	14	NA	NA	4	4	4	2	1	8	59	1	7	4	1	3
606	6	6	8	6	6	8	7	6	11	47.98	54.86	3	3	4	4	2	3	1986	2	7	3	3	4
607	1	NA	NA	1	NA	NA	2	NA	NA	58.66	52.62	3	5	NA	NA	NA	1	56	2	7	4	NA	4
608	7	5	13	8	6	19	15	6	18	31.3	NA	4	3	3	2	1	2	59	1	7	4	3	2
609	2	2	4	11	7	18	11	6	17	92.84	92.4	5	3	2	1	2	3	62	1	7	NA	7	4
610	17	5	23	11	5	41	23	17	37	90.2	80.76	4	3	3	1	3	2	75	1	2	4	1	1
611	127	128	132	70	72	73	95	99	100	38.31	56.2	4	4	4	3	4	3	63	2	7	5	1	1
612	17	17	29	5	17	29	17	29	41	NA	50.26	3	4	1	3	2	4	69	1	7	5	1	2
613	NA	NA	29	NA	17	29	17	NA	29	NA	NA	4	3	3	2	2	2	56	1	7	3	3	3
614	13	11	17	17	16	20	17	16	18	52.11	51.55	4	4	3	4	2	7	49	1	7	4	2	3
615	10	6	30	8	8	32	8	20	19	51.27	50.85	4	4	4	4	4	4	76	2	5,7	4	2	2
616	9	7	18	9	7	18	14	14	19	NA	NA	5	5	4	2	1	2	57	2	3	7	1	3
617	7	5	12	7	5	12	7	5	12	80.85	69.86	4	4	4	4	4	3	77	2	7	2	3	3
618	NA	NA	NA	5	4	6	5	4	6	68.89	64.34	3	4	4	3	4	2	57	1	7	2	3	5
619	26	28	38	14	10	29	26	16	29	NA	71.13	2	4	2	2	2	2	59	2	1	4	1	2
620	1	1	4	2	1	4	3	2	6	73.38	53.38	4	2	4	2	3	1	77	2	7	7	3	3
621	5	3	11	12	6	17	12	7	17	30.56	41.55	4	2	5	4	1	3	73	2	7	2	3	3
622	NA	NA	NA	18	6	10	6	6	5	80.39	82.37	4	4	5	5	4	3	1979	1	1	2	3	5
623	16	9	5	3	10	16	5	9	17	15.94	49.15	5	4	5	3	4	7	35	2	7	1	1	3
624	4	3	7	4	3	7	5	3	7	NA	11.27	2	4	3	4	4	2	65	1	7	1	3	3
625	7	3	17	20	10	32	11	6	29	78.36	56.97	5	4	4	4	3	1	63	1	7	4	1	3
626	17	17	29	17	5	17	17	17	29	53.21	41.51	3	2	4	2	2	2	68	1	7	2	3	3
627	41	29	53	17	17	29	17	17	29	72.55	64.91	5	2	5	1	1	1	36	1	7	4	1	2
628	17	17	29	29	17	29	17	17	29	60.62	65.63	3	5	3	1	3	8	63	2	7	7	1	2
629	NA	NA	NA	2	2	5	4	4	5	75.05	35.13	4	4	4	4	4	2	56	1	3	2	1	5
630	4	NA	NA	6	NA	NA	9	NA	NA	8.73	19.3	2	4	3	2	3	3	47	1	7	4	2	3
631	5	6	8	5	6	8	7	7	11	NA	53.57	4	2	4	4	4	1	70	1	7	4	1	4
632	17	5	29	17	5	29	29	29	29	92.04	60.05	5	1	5	1	1	1	57	1	2	1	1	1
633	NA	NA	NA	-4	45	44	-5	20	-1	78.73	91.41	4	5	5	5	4	4	60	2	7	3	3	5
634	6	4	8	9	7	12	12	10	14	50.99	51.69	4	4	3	2	3	3	67	2	7	1	2	3
635	2	2	17	7	7	22	8	8	22	50.28	75.88	3	4	3	1	2	1	57	2	7	4	2	3
636	11	11	29	11	11	29	17	17	29	NA	51.41	3	3	4	2	3	4	69	2	7	4	1	2
637	NA	NA	NA	128	35	50	38	19	34	53.38	57.04	4	2	4	2	4	9	58	5	9	4	2	5
638	8	4	14	8	4	14	11	5	14	40.42	40.42	3	2	5	3	1	2	74	2	7	1	3	3
639	NA	NA	NA	41	17	53	41	17	65	49.14	45.99	2	1	1	2	3	4	61	2	7	1	NA	5
640	8	5	12	10	5	14	11	5	14	41.48	29.4	3	4	4	2	3	8	58	1	7	4	1	4
641	17	17	38	17	17	34	29	29	34	97.94	NA	4	3	3	1	2	2	77	1	7	4	3	2
642	6	5	18	6	5	19	8	5	20	28.86	31.55	2	2	3	3	2	3	99	1	2	2	2	NA
643	7	4	18	6	3	18	7	4	19	85.57	72.94	3	3	3	1	2	2	59	1	7	2	1	1
644	5	4	17	14	9	24	18	12	30	50.42	38.87	4	3	4	4	2	1	65	1	7	2	3	2
645	7	4	16	15	8	23	12	8	24	NA	NA	3	5	1	1	3	4	68	2	7	6	1	3
646	6	6	14	6	6	14	10	5	14	NA	NA	3	2	5	3	2	1	63	1	7	1	3	2
647	NA	NA	NA	-2	71	84	-2	10	35	96.17	99.03	5	5	5	5	5	5	1986	2	7	6	1	5
648	17	5	29	17	17	29	5	5	17	61.25	72.81	4	3	4	5	4	4	40	2	3	2	1	2
649	NA	NA	NA	24	20	23	20	23	24	50.94	33.58	4	4	4	4	2	3	60	2	7	1	3	5
650	17	17	29	17	17	29	17	17	29	47.83	49.55	3	4	2	2	2	2	59	2	7	4	2	3
651	13	12	50	10	4	36	25	11	74	82.54	89.44	4	3	2	2	1	3	66	2	7	5	2	3
652	6	5	8	5	5	8	8	8	11	50	60.28	4	4	3	2	3	4	66	1	7	4	2	3
653	3	2	8	4	2	8	6	5	9	NA	50.14	4	4	3	3	2	2	55	2	7	3	1	1
654	NA	NA	NA	6	5	18	6	5	18	64.08	10.34	2	4	4	2	2	3	64	1	7	4	1	5
655	8	7	137	8	6	137	11	8	137	70.54	81.38	5	4	3	1	1	3	58	1	2	6	1	3
656	NA	NA	NA	NA	NA	NA	NA	NA	NA	0	100	5	1	5	1	1	3	59	1	7	2	2	6
657	20	17	30	20	17	30	21	17	30	60.56	40.85	4	5	3	2	2	4	70	1	2	7	1	3
658	17	5	29	2	7	18	2	7	14	75.41	61.97	4	4	3	4	2	3	62	2	3,7	6	1	2
659	10	3	77	10	1	54	11	2	54	48.31	49.72	4	3	4	4	3	3	57	1	7	4	1	1
660	NA	NA	NA	27	28	41	27	40	41	30.66	40.33	4	3	3	4	3	8	70	1	7	4	2	5
661	17	17	29	17	17	29	17	17	29	49.06	50.63	3	3	4	2	2	1	57	2	7	4	2	1
662	17	11	23	17	5	22	23	11	41	50.99	49.3	3	1	5	3	3	1	57	2	7	4	3	3
663	17	17	17	8	9	10	11	10	13	58.74	58.49	3	5	3	2	3	1	67	2	7	2	3	NA
664	NA	NA	NA	6	9	8	-6	-4	-3	NA	56.6	5	5	5	5	5	1	61	1	7	5	2	NA
665	NA	NA	NA	NA	NA	NA	NA	NA	NA	NA	51.25	5	4	2	1	2	3	43	1	7	4	2	6
666	NA	NA	NA	54	89	137	126	134	131	NA	79.6	3	3	4	4	4	9	63	1	7	4	2	5
667	11	3	14	9	3	15	9	3	15	91.55	71.27	4	4	3	2	2	4	58	1	2	4	2	3
668	17	17	41	17	17	41	17	29	41	NA	NA	4	3	3	3	2	2	57	2	7	3	2	2
669	4	2	8	5	8	10	8	5	11	50.14	40.7	4	3	3	1	3	2	57	1	7	6	1	3
670	13	5	17	5	17	5	5	5	17	91.55	56.63	5	3	5	3	1	2	69	1	2	6	1	1
671	5	17	29	4	15	19	8	22	35	83.77	59.62	4	3	4	5	2	2	57	1	7	4	2	4
672	5	5	8	8	6	9	11	8	18	NA	NA	4	2	5	1	2	3	62	1	2	4	1	2
673	6	4	9	14	9	17	14	8	18	50.47	29.05	2	4	4	2	2	3	63	1	7	3	3	3
674	6	5	12	5	3	8	5	3	9	58.03	59.58	4	4	2	3	3	3	59	2	7	7	1	2
675	29	17	41	25	11	30	18	6	30	48.52	49.18	4	3	2	2	2	1	58	1	7	4	1	3
676	5	5	8	4	4	10	7	8	10	80.19	49.06	3	4	4	2	3	2	59	2	7	1	3	3
677	3	2	18	10	6	18	17	14	18	81.29	61.88	3	4	3	1	3	3	57	1	7	5	2	3
678	5	5	17	17	5	29	17	17	29	NA	NA	3	3	3	2	3	3	63	1	7	3	3	3
679	10	11	16	14	7	17	17	10	23	74.23	84.65	4	1	2	1	2	3	63	1	7	3	3	1
680	30	8	54	18	6	30	18	18	42	50	70	4	3	4	1	1	3	62	2	7	4	1	1
681	17	17	17	17	17	17	11	6	18	57.74	37.05	4	4	2	4	4	3	56	1	7	6	1	1
682	5	5	17	7	4	11	11	6	17	81.31	76.72	4	3	3	2	2	1	55	2	7	4	3	1
683	17	17	29	17	17	29	17	17	29	68.44	47.5	4	4	3	1	2	4	57	2	7	4	2	2
684	11	9	13	13	11	13	16	15	17	100	53.09	4	2	4	2	2	3	59	1	9	4	7	1
685	17	17	17	29	29	29	29	29	29	59.38	43.44	3	1	5	3	2	9	57	2	7	2	3	4
686	17	17	24	17	17	24	29	29	36	NA	NA	4	5	3	1	1	1	54	1	7	4	1	2
687	18	17	42	29	30	41	29	NA	NA	98.05	80.78	5	4	2	2	3	2	57	1	2	4	1	1
688	8	5	16	15	11	28	16	12	28	90.99	60.7	4	3	4	2	2	5	58	2	7	4	2	3
689	17	5	29	17	5	29	17	5	29	NA	52.06	3	4	3	2	3	2	59	2	2	5	1	4
690	11	11	137	11	11	137	11	3	137	NA	50.56	4	4	3	4	4	1	65	2	7	6	3	3
691	NA	NA	NA	5	5	17	5	5	17	41.25	42.19	2	2	3	3	4	3	66	1	7	2	3	5
692	17	17	29	17	17	29	17	17	29	50.82	55.23	4	5	4	2	2	2	73	2	7	6	1	4
693	NA	NA	NA	5	5	17	17	5	17	NA	NA	3	4	2	1	2	1	55	1	7	3	3	5
694	0	0	137	0	0	137	0	0	137	NA	NA	3	3	5	1	5	2	62	1	7	4	1	4
695	4	3	7	6	6	10	9	7	16	76.6	47.92	4	4	5	1	1	2	64	2	7	2	3	2
696	5	5	6	6	6	13	5	5	6	NA	NA	2	4	4	2	2	2	77	1	7	3	3	2
697	4	4	5	7	7	8	9	9	9	0.99	0.99	2	4	2	3	4	3	58	2	7	2	3	3
698	21	20	23	25	20	21	25	21	22	NA	NA	5	3	3	2	2	1	63	2	7	4	2	2
699	17	5	29	17	5	29	17	5	29	28	19.32	2	4	1	1	2	1	59	1	7	6	2	2
700	29	17	53	29	5	65	53	17	65	84.6	62.77	2	3	3	2	2	2	59	1	2	4	1	4
701	6	5	10	6	5	14	10	5	17	69.25	49.16	4	5	2	4	3	4	65	1	7	7	1	3
702	6	4	18	5	2	6	6	4	6	80.55	70.73	4	4	3	2	2	3	60	2	7	2	3	2
703	NA	NA	NA	3	1	7	5	4	9	NA	NA	3	3	3	3	3	1	64	2	7	4	3	5
704	9	6	19	5	4	11	6	6	15	67.93	60.51	5	3	4	2	2	1	63	1	7	1	3	1
705	5	20	33	9	6	20	18	13	36	40.7	70.85	3	4	2	3	3	3	61	2	7	2	3	4
706	12	10	16	10	12	16	17	17	NA	8.91	35.38	2	2	2	2	2	2	64	1	7	4	2	3
707	8	6	12	8	6	18	11	8	20	50.31	52.5	2	2	4	2	2	3	66	2	7	1	3	2
708	4	4	11	6	6	11	11	11	16	60.42	72.11	4	3	4	2	2	2	63	2	7	4	1	2
709	2	6	11	2	1	11	11	8	18	NA	NA	3	4	3	2	4	2	56	2	2	4	1	3
710	7	5	12	7	5	12	7	5	12	51.1	52.06	3	4	3	4	3	1	56	2	2	4	1	4
711	20	9	51	31	5	28	46	5	6	NA	NA	4	5	4	3	4	5	59	2	7	1	3	4
712	17	17	137	17	17	137	29	17	137	69.84	74.43	4	2	4	2	4	2	62	2	7	2	7	3
713	17	17	29	17	17	29	29	17	29	33.44	36.28	4	3	3	3	3	2	56	1	2	3	1	3
714	11	6	42	23	17	54	30	23	66	80.85	94.93	3	4	2	2	2	4	64	2	7	5	2	2
715	8	4	20	8	4	20	8	7	20	60.85	72.25	4	2	2	2	2	1	67	2	7	3	3	2
716	3	2	7	7	5	13	8	5	11	14.37	17.42	2	4	3	2	4	3	63	2	7	5	1	3
717	5	4	6	NA	NA	NA	6	4	8	30.42	61.55	4	4	3	2	2	1	67	2	7	4	2	1
718	17	5	29	5	5	17	17	17	41	63.77	40.33	3	3	4	3	1	2	56	2	7	4	1	2
719	1	0	5	9	8	11	11	10	13	29.95	8.2	2	4	2	2	3	4	63	2	7	4	2	3
720	8	4	15	8	2	16	9	4	17	33.1	59.15	4	3	4	4	3	3	47	2	7	3	1	3
721	6	6	18	7	6	18	18	17	30	NA	NA	4	4	3	2	2	2	60	1	7	5	1	2
722	59	28	62	18	8	57	65	29	65	30.71	20.44	3	4	3	2	4	1	57	2	3	2	1	1
723	5	4	7	9	7	15	12	10	14	NA	50.7	3	3	3	2	2	3	63	2	7	5	1	3
724	5	4	8	8	5	12	9	7	12	NA	19.85	3	5	4	2	2	2	62	2	7	6	1	2
725	3	2	5	3	2	5	3	2	5	37.05	48.52	3	3	2	3	3	3	59	2	7	4	3	4
726	17	17	53	17	17	53	53	41	77	60.06	49.69	4	3	4	4	2	3	64	2	7	5	1	1
727	18	12	29	12	7	24	12	7	24	40.17	49.96	2	4	4	2	3	2	65	2	7	2	7	1
728	3	2	4	4	3	6	6	4	8	NA	NA	2	4	2	3	4	3	58	2	7	2	3	2
729	3	5	7	5	8	10	5	8	12	79.18	75.57	5	5	4	5	4	3	61	2	7	2	3	4
730	2	0	7	4	1	13	14	8	19	60.56	58.87	4	3	4	2	3	2	64	2	7	4	2	2
731	10	18	30	5	17	41	41	41	65	92.26	50.92	4	2	4	1	2	2	58	2	2	7	7	1
732	8	5	17	8	4	NA	8	4	9	52.09	33.98	4	4	2	2	2	1	56	2	7	5	1	4
733	3	1	8	4	2	9	5	3	10	65.07	61.97	3	4	3	3	4	3	56	2	7	2	NA	1
734	4	4	11	5	5	11	5	5	17	NA	50.28	2	4	3	3	4	3	60	2	7	2	3	2
735	NA	NA	NA	17	5	17	7	17	NA	93.04	39	5	5	4	3	3	1	60	2	2	7	1	5
736	1	1	2	5	4	8	8	6	10	30.78	41.07	3	2	4	4	3	4	55	2	7	2	3	3
737	16	16	40	16	4	28	16	4	28	10.56	9.58	4	2	4	2	3	2	77	2	7	1	3	1
738	17	5	17	5	3	8	8	7	10	34.05	51.17	4	4	3	2	2	3	69	2	7	4	NA	3
739	17	5	41	29	17	65	29	17	65	50	75.16	5	2	5	2	1	3	52	2	7	1	2	3
740	7	12	45	7	11	46	17	17	46	90.6	73.06	3	2	5	3	1	2	63	2	7	3	2	2
741	7	5	11	11	9	NA	17	17	NA	75.21	61	4	5	1	2	2	8	57	2	7	5	1	NA
742	NA	NA	NA	6	2	10	14	4	14	50	NA	3	1	3	2	2	2	62	2	7	4	2	5
743	-4	0	0	0	-4	0	-4	-4	-4	46.76	65.88	3	5	5	5	5	1	55	2	2	7	1	2
744	8	4	54	11	5	56	8	4	56	54.08	70.42	4	4	2	1	1	3	68	2	7	5	1	3
745	23	23	47	11	11	47	47	47	83	50.14	50.14	3	2	4	1	2	3	55	2	7	3	3	3
746	0	0	10	6	5	10	13	13	15	12.69	11.9	3	4	3	3	4	3	69	2	7	4	1	NA
747	4	4	4	4	4	4	4	4	5	51.15	51.48	4	3	3	2	3	2	64	2	7	4	3	2
748	11	-4	28	7	4	12	16	5	17	71.8	78.03	3	2	3	2	2	2	56	2	7	4	2	1
749	20	11	47	21	12	60	14	8	137	41.84	39.21	4	3	4	3	2	3	56	2	7	6	1	2
750	6	6	9	5	5	8	7	7	11	61.55	41.83	2	4	2	1	3	3	56	2	7	6	1	2
751	NA	NA	NA	5	3	7	5	3	7	65.74	64.62	4	4	3	3	3	4	58	2	7	4	2	5
752	8	5	17	5	3	8	8	5	17	NA	NA	3	4	3	3	3	1	57	2	2	4	1	NA
753	3	2	5	8	7	10	9	8	11	68.87	56.2	4	5	2	2	2	4	68	2	7	2	3	2
754	6	6	9	6	6	6	7	6	10	100	50.9	2	4	5	4	3	3	69	2	7	4	2	1
755	5	5	17	5	5	17	5	5	17	28.2	29.51	3	2	4	4	3	2	59	2	7	1	3	4
756	5	5	7	5	5	8	5	5	8	59.34	49.18	3	4	3	3	3	1	55	2	7	2	3	2
757	11	11	17	5	11	17	11	11	17	NA	NA	3	4	4	4	3	4	56	2	7	2	3	3
758	3	2	6	3	2	7	3	2	7	91.41	91.69	4	4	4	4	5	3	82	2	7	1	3	3
759	23	11	47	23	11	35	23	17	42	NA	NA	3	2	5	1	1	2	62	2	7	1	3	2
760	8	5	11	5	2	17	11	-5	23	51.13	60.56	3	3	3	2	2	4	62	2	7	2	3	3
761	9	6	14	9	12	18	13	9	19	56.98	51.42	1	3	1	1	2	2	59	2	2	5	1	1
762	7	5	18	6	5	18	7	5	18	50	60	4	3	3	2	2	2	60	2	7	4	2	3
763	5	3	8	3	3	8	5	3	8	19.44	29.72	3	2	5	2	3	1	66	2	7	1	3	3
764	22	16	137	NA	NA	NA	30	22	137	NA	NA	2	2	5	2	1	3	56	2	7	1	2	1
765	12	5	24	12	5	24	12	5	24	70	60	4	3	4	4	3	3	54	2	7	4	3	2
766	9	7	22	8	5	23	12	7	54	51.83	48.73	4	3	4	2	2	1	65	2	7	2	1	2
767	1	2	8	7	7	13	5	5	8	NA	NA	4	4	2	2	2	2	57	2	7	2	2	4
768	2	2	5	8	8	14	11	11	17	NA	NA	3	4	2	3	2	3	53	2	7	6	1	3
769	4	4	6	4	4	6	4	4	6	71.72	60.32	3	2	4	3	3	7	75	2	7	3	3	3
770	20	7	137	23	15	126	21	11	126	58.87	49.86	4	3	3	2	3	3	56	2	7	2	2	2
771	10	8	12	10	8	12	10	8	12	NA	NA	2	3	4	3	2	3	59	2	1	4	2	3
772	4	3	12	4	2	15	5	3	12	60.14	40.28	2	3	4	3	2	3	59	2	7	2	2	2
773	7	5	13	3	2	7	4	2	8	52.13	39.72	3	2	4	3	3	1	64	2	7	3	1	4
774	6	4	8	6	4	9	11	8	12	NA	NA	1	2	5	1	3	2	56	2	7	2	3	4
775	17	29	65	16	25	59	17	23	62	68.03	53.77	4	4	3	1	1	2	74	2	7	4	3	3
776	2	0	9	3	0	9	3	0	9	56.75	27.25	4	3	4	3	2	4	55	2	7	4	3	3
777	5	3	7	4	2	6	4	3	7	30.56	14.23	2	4	3	3	2	3	65	2	7	5	2	NA
778	23	23	23	6	6	6	19	19	19	73.52	68.73	4	4	4	4	1	4	44	1	3,6	3	NA	1
779	8	3	6	7	7	7	7	7	12	40.85	40.85	3	3	3	3	3	1	NA	2	7	2	3	2
780	7	6	8	7	5	8	9	8	10	28.59	13.38	3	4	3	3	3	2	40	2	7	3	3	4
781	3	2	8	2	2	6	6	3	8	50.49	29.62	3	4	3	4	3	2	58	2	5,7	2	3	3
782	NA	NA	NA	NA	NA	NA	NA	NA	NA	67.34	54.7	4	4	5	2	4	2	68	2	7	1	3	6
783	12	10	14	12	12	14	20	20	21	90.35	88.38	3	3	3	3	2	4	55	2	1	5	2	1
784	4	5	3	8	6	7	11	10	9	23.28	28.2	4	4	4	2	2	1	62	2	7	4	3	1
785	17	17	29	17	17	29	17	17	29	63.93	71.96	3	3	2	4	3	2	58	2	2	4	1	3
786	17	5	29	17	5	29	17	5	29	35.53	20.5	4	3	3	3	2	4	80	2	7	5	2	4
787	7	4	11	6	4	10	8	5	12	NA	NA	4	4	4	2	2	1	67	2	2	6	1	4
788	126	126	126	126	126	126	126	126	126	NA	NA	5	1	5	5	1	1	56	2	7	4	2	2
789	6	5	11	8	5	12	9	6	12	74.79	80.28	4	5	2	2	3	2	57	2	7	4	1	3
790	6	4	18	4	3	17	8	4	23	NA	50.56	3	4	2	1	3	2	58	2	7	4	3	2
791	5	17	17	5	5	17	5	5	17	89.18	80	2	4	3	2	2	3	62	2	7	7	1	3
792	-1	-1	-1	-1	-1	-1	0	0	0	NA	NA	5	1	5	1	1	1	57	2	7	4	1	2
793	33	13	74	7	8	8	6	5	6	77.54	78.99	4	2	4	2	3	1	58	2	2	5	1	2
794	11	6	8	11	-6	8	11	6	8	21.41	31.69	3	4	4	2	2	4	58	2	1	4	2	2
795	4	3	10	8	5	18	10	6	16	70.14	60.28	2	4	2	1	3	3	68	2	7	2	3	3
796	4	7	10	3	5	8	6	4	8	80.85	19.3	2	5	3	2	3	4	45	2	7	4	3	4
797	1	1	4	4	4	9	7	-5	8	30.75	50.49	4	4	3	4	3	8	74	2	7	4	1	2
798	3	4	5	6	7	8	NA	NA	NA	39.58	38.87	3	3	3	3	3	3	55	2	7	3	3	2
799	7	7	7	7	7	7	7	7	7	38.87	NA	2	4	4	4	1	1	55	2	7	2	3	NA
800	8	9	10	8	9	10	11	12	13	49.86	52.96	3	2	4	4	2	1	66	2	7	4	2	1
801	2	1	3	3	2	4	2	2	3	NA	NA	2	2	5	4	3	3	69	2	7	1	3	3
802	3	2	7	4	3	6	7	6	13	81.71	52.5	3	4	4	2	2	3	59	2	7	4	2	2
803	2	2	17	3	3	12	2	2	11	80.7	61.55	4	5	2	2	3	3	63	2	7	2	3	2
804	7	4	10	9	6	12	11	10	14	31.13	19.86	3	4	4	3	3	3	66	2	7	1	3	2
805	NA	NA	NA	6	6	21	32	32	46	57.32	67.04	3	3	3	3	3	2	56	2	7	3	3	5
806	3	2	8	8	6	13	10	7	18	19.15	9.44	4	5	2	2	4	2	61	2	7	6	1	3
807	5	5	17	17	5	17	NA	NA	NA	27.31	35.33	3	4	4	2	4	4	71	2	7	3	3	1
808	5	5	8	5	5	8	5	5	-4	NA	51.34	3	3	3	2	2	4	68	2	7	3	3	2
809	8	8	8	8	9	9	9	9	9	63.8	78.59	4	5	4	4	4	3	60	2	7	3	3	3
810	9	9	30	6	6	30	12	30	36	40.42	29.72	3	4	2	2	3	3	58	2	7	4	1	NA
811	7	4	132	8	6	132	14	8	132	41.83	81.27	4	5	2	1	3	6	62	2	7	4	2	4
812	17	5	29	17	5	29	17	5	29	83.95	57.02	4	3	4	4	2	8	73	2	7	4	2	1
813	137	137	137	137	137	137	137	137	137	NA	NA	5	1	4	2	1	2	56	2	7	4	7	1
814	4	3	8	8	4	10	10	5	11	41.13	32.11	4	3	4	4	3	1	64	2	7	4	1	3
815	NA	NA	NA	NA	NA	NA	NA	NA	NA	60	60.99	2	5	2	4	4	4	1963	2	7	2	1	6
816	5	2	7	2	1	5	5	2	6	NA	NA	2	4	2	4	4	1	61	2	7	1	3	3
817	12	12	24	12	12	24	12	12	24	70.56	NA	3	4	3	1	2	1	67	2	7	4	1	1
818	126	126	126	126	126	126	126	126	126	100	100	5	1	5	1	1	4	56	2	9	1	2	1
819	21	6	30	7	19	21	8	31	35	50.94	35.47	3	4	3	3	4	3	65	2	7	4	2	3
820	19	15	126	8	3	126	8	3	126	81.27	49.58	3	2	5	2	1	3	72	2	7	3	3	2
821	11	6	28	6	10	16	11	6	16	NA	31.15	3	4	3	3	4	2	60	2	7	2	3	4
822	8	5	12	11	6	14	11	8	13	70.14	60.99	4	3	4	2	2	2	56	2	7	4	2	3
823	17	17	29	8	8	18	14	14	18	71.15	19.34	2	4	2	2	4	2	56	2	7	3	2	4
824	7	7	54	7	7	54	7	7	54	70.1	50.3	5	2	4	2	2	3	56	2	7	4	2	2
825	5	4	-5	8	6	10	10	8	11	9.58	24.65	3	3	3	2	3	3	58	2	7	6	3	3
826	17	17	NA	17	17	17	17	17	29	55.94	50.31	4	4	3	4	3	3	72	2	7	6	1	4
827	65	53	137	137	137	137	137	137	137	100	100	4	2	5	3	2	2	66	2	7	4	3	1
828	5	5	13	5	5	13	8	8	17	50.85	40.14	2	1	5	5	2	3	68	2	7	1	3	3
829	11	10	18	17	14	25	20	18	35	90.14	80.99	4	4	3	2	1	1	62	2	2	4	1	1
830	7	3	137	6	3	29	-6	3	28	NA	NA	4	2	5	2	3	3	64	2	7	1	3	1
831	12	14	18	12	14	18	14	17	18	84.65	91.27	5	1	5	2	1	2	65	2	7	4	1	1
832	17	17	5	17	17	17	17	17	17	80.28	80.6	3	4	4	3	3	3	55	2	1	4	1	2
833	NA	NA	NA	NA	NA	NA	NA	NA	NA	NA	NA	4	5	3	1	1	3	57	2	1,7	7	1	6
834	NA	NA	NA	17	5	65	17	5	29	80.16	17.21	1	5	1	1	5	4	66	2	7	6	1	5
835	8	5	11	8	5	11	6	10	13	30	75.21	4	5	2	1	3	3	68	2	7	6	1	3
836	4	2	13	16	9	25	25	16	33	20	30	3	3	4	2	2	4	73	2	7	3	1	3
837	8	5	11	9	6	12	11	8	17	50.99	50.85	4	4	4	2	2	3	63	2	7	6	3	3
838	4	4	7	9	9	11	13	13	15	70.28	71.41	4	2	4	1	1	3	57	2	2	4	1	3
839	18	12	54	6	5	30	18	8	32	NA	NA	5	5	3	1	2	3	60	2	7	7	1	1
840	6	6	6	6	6	6	6	6	6	50.3	50.48	3	2	4	3	3	8	60	2	2	1	3	3
841	17	17	29	6	6	18	6	6	18	NA	49.27	3	4	3	3	2	2	61	2	7	4	2	4
842	5	3	11	5	3	11	11	8	17	72.39	67.75	4	4	3	4	4	6	59	2	7	2	3	2
843	17	16	20	17	20	23	17	17	20	NA	NA	4	4	4	3	3	2	63	2	7	4	2	1
844	11	7	21	16	11	25	12	15	17	61.69	67.75	5	5	4	1	4	3	62	2	7	5	3	4
845	17	5	17	17	5	17	9	5	11	18.36	10.33	4	5	1	2	2	5	55	2,3	7	4	2	3
846	29	29	53	41	41	53	41	41	65	NA	NA	5	1	5	3	1	1	57	2	7	1	3	2
847	12	8	17	11	7	17	21	18	23	87.5	54.06	4	4	5	2	1	3	58	2	7	2	3	3
848	5	5	17	5	2	9	5	2	9	52.31	44.98	3	4	3	3	2	2	65	2	7	4	2	3
849	6	NA	NA	6	6	14	18	15	30	64.35	38.44	4	2	3	4	2	6	60	2	7	7	1	1
850	2	1	6	3	1	6	3	2	6	89.3	89.44	4	5	4	3	4	1	62	2	7	4	3	2
851	8	5	15	18	14	126	23	18	126	73.38	71.41	4	2	4	3	2	7	56	2	7	3	3	2
852	3	3	5	3	3	5	8	8	11	40.85	NA	4	4	4	5	5	3	70	2	1	3	1	1
853	3	3	7	4	4	5	7	7	7	47.91	41.5	3	3	4	2	2	2	72	2	7	3	3	3
854	5	5	11	11	11	11	23	23	23	30	50	2	4	4	1	4	3	57	2	2	4	2	4
855	7	2	13	5	2	17	10	7	17	75.45	57.87	4	4	5	2	2	1	61	2	7	2	3	2
856	6	6	9	6	6	9	9	9	10	50	50	2	2	5	1	1	2	62	2	7	1	3	4
857	11	8	18	8	11	18	11	8	18	29.58	29.44	3	4	3	2	3	3	55	2	1	6	1	4
858	11	4	14	11	5	14	13	6	14	75.21	50	4	4	3	2	2	3	59	2	8	5	1	2
859	NA	NA	NA	6	NA	NA	5	NA	NA	NA	85.43	3	3	3	3	3	2	56	2	2	4	1	NA
860	5	3	11	6	5	11	8	7	11	60.99	50.14	3	4	1	2	3	3	47	2	7	6	1	3
861	4	3	17	7	5	17	7	5	17	81.13	40.7	2	4	2	4	5	4	38	2	7	6	1	3
862	NA	NA	NA	NA	NA	NA	NA	NA	NA	47.5	56.25	5	1	5	1	1	3	39	1	7	3	3	6
863	17	5	5	6	4	2	10	6	4	72.46	74.75	4	4	3	5	2	4	37	1	7	3	3	3
864	54	6	54	6	6	17	18	18	41	NA	NA	3	3	3	3	3	1	39	1	7	7	7	NA
865	10	10	130	6	5	126	10	10	130	66.48	62.8	3	3	3	1	2	2	39	1	7	4	2	4
866	NA	NA	NA	NA	NA	NA	NA	NA	NA	64.31	54.72	4	3	3	1	2	3	38	1	5,7	4	2	2
867	NA	NA	NA	NA	NA	NA	NA	NA	NA	70.66	27.56	4	4	1	4	2	4	NA	2	7	4	2	6
868	3	5	8	3	5	8	4	5	8	40.14	45.35	2	5	1	4	4	4	42	2	7	2	3	4
869	-4	-3	0	3	4	6	3	5	6	23.94	14.79	4	5	4	2	4	4	42	2	7	2	3	4
870	6	4	0	1	1	2	1	1	2	78.85	26.73	5	5	5	5	4	4	41	2	7	2	3	2
871	4	6	9	6	8	9	6	7	10	73.07	24.76	4	5	2	4	2	4	40	2	7	2	1	4
872	6	6	6	18	18	30	18	18	30	62.12	67.97	4	4	2	4	2	3	35	1	6,7	1	3	2
873	6	2	16	16	3	9	6	2	14	52.88	78.4	4	4	3	4	4	3	46	2	2	6	2	2
874	14	13	16	14	12	17	14	13	17	59.73	70.22	4	4	4	1	3	1	53	1	3,7	4	1	1
875	5	17	53	8	2	33	-1	25	60	56.72	57.05	5	5	5	5	5	1	46	2	7	4	1	2
876	NA	NA	NA	6	7	8	6	7	8	82.11	84.51	5	5	5	5	5	4	43	2	7	1	3	5
877	11	11	23	11	11	23	11	11	23	NA	NA	3	3	3	3	3	8	40	1	7	4	3	3
878	6	5	18	6	5	6	6	5	6	NA	NA	3	4	3	4	2	2	46	1	7	4	1	1
879	NA	NA	NA	38	19	125	128	49	125	100	99.94	5	5	3	3	1	1	50	1	7	4	3	5
880	17	17	17	17	17	17	17	17	17	NA	NA	3	3	3	3	3	1	44	1	7	4	3	3
881	30	17	137	54	113	137	65	113	137	6.48	84.37	5	4	3	1	3	4	48	1	7	7	1	2
882	6	17	19	5	4	6	6	17	17	51.7	50.57	4	3	2	2	2	3	49	1	1	5	1	3
883	NA	NA	NA	NA	NA	NA	NA	NA	NA	69.18	83.61	3	3	3	4	4	9	42	5	1	4	3	6
884	17	5	53	5	5	41	17	5	41	53.77	51.8	3	5	3	2	5	8	51	1	7	4	2	2
885	NA	NA	NA	NA	NA	NA	NA	NA	NA	NA	NA	3	4	3	3	3	1	37	1	7	4	1	6
886	6	8	9	6	8	9	18	20	21	75.25	NA	4	4	3	2	2	1	40	1	7	7	1	2
887	NA	NA	NA	10	17	17	9	12	12	89.1	85.43	3	3	4	4	3	3	35	1	2	7	1	NA
888	11	7	16	6	10	15	8	12	17	NA	NA	4	4	3	3	2	3	39	1	7	4	2	1
889	29	17	65	29	5	65	29	5	65	NA	12.61	3	3	3	3	3	3	45	1	7	4	7	2
890	NA	NA	NA	NA	NA	NA	NA	NA	NA	NA	100	4	3	3	3	3	1	36	1	7	3	3	6
891	11	7	23	11	6	23	9	11	23	NA	50.16	4	3	3	4	2	3	50	1	3	4	1	1
892	NA	NA	NA	29	41	17	41	29	29	39.34	56.39	3	1	5	3	4	1	39	1	5	4	3	5
893	-5	-4	-2	-6	7	-3	-5	-4	-6	59.15	89.86	5	4	5	5	5	4	60	2	7	2	3	3
894	6	4	30	6	6	23	18	6	30	95.8	50.69	3	4	4	1	3	2	46	1	7	4	2	1
895	29	29	125	20	46	34	69	43	97	NA	NA	3	3	3	3	3	1	19	2	7	3	1	3
896	10	4	18	10	5	18	10	5	18	99.67	99.84	4	4	4	1	1	2	52	1	7	4	3	2
897	18	6	41	29	17	41	29	NA	NA	49.3	23.68	4	3	4	1	2	2	52	1	7	2	3	1
898	11	85	45	59	25	69	21	87	48	73.24	61.13	5	5	4	5	5	4	41	2	7	1	3	2
899	11	2	23	5	1	17	11	2	23	89.63	83.22	4	4	2	2	4	7	35	1	7	4	2	3
900	10	3	30	6	2	18	6	2	18	50.99	50.99	4	4	3	2	2	2	33	2	3	4	2	3
901	17	5	29	17	0	25	17	0	25	61.07	50.45	4	4	4	2	3	2	71	2	7	7	1	2
902	20	5	28	20	17	28	8	1	21	42.72	36.21	5	4	3	4	3	2	20	2	2	3	2	1
903	125	125	125	125	125	125	125	125	125	0	0	5	1	5	1	5	2	42	1	3	4	3	4
904	5	18	48	3	12	33	5	30	54	82.25	20.56	2	4	4	5	2	4	40	2	7	2	1	1
905	29	17	65	18	12	60	36	12	60	50.01	50.16	4	4	2	2	2	1	36	2	7	3	3	3
906	128	128	128	45	35	59	29	15	134	70.33	53.65	3	3	3	3	3	2	57	2	7	6	2	2
907	-5	10	1	-6	8	-2	-5	9	0	88.7	82.08	5	4	5	4	5	4	41	2	7	2	3	2
908	13	6	21	8	13	17	21	16	23	34.79	48.31	4	5	5	4	4	4	38	2	7	4	1	1
909	16	11	29	8	6	23	16	8	28	72.83	61.34	4	3	4	2	2	2	66	2	7	4	3	1
910	3	3	2	3	2	3	7	7	6	65.63	70.14	4	4	2	4	4	4	37	2	7	2	3	3
911	3	4	12	7	3	12	7	5	12	50.56	28.73	4	3	4	2	3	3	61	2	7	3	3	2
912	41	29	53	NA	NA	NA	30	30	42	75.06	78.27	3	2	4	1	5	2	57	2	7	2	3	3
913	NA	NA	NA	4	6	58	22	10	54	62.6	61.2	4	3	4	2	3	1	51	2	7	3	2	5
914	7	6	5	10	8	7	12	10	9	73.49	68.7	4	5	4	4	5	4	47	2	7	1	3	2
915	5	NA	NA	6	4	12	8	5	14	81.06	54.6	4	4	4	1	2	3	27	2	7	2	3	3
916	26	17	39	48	15	54	62	25	65	80.22	84.4	2	4	2	1	2	1	25	2	3	5	1	2
917	NA	NA	NA	19	9	70	21	45	47	50.42	56.55	4	4	3	3	4	2	37	2	1	4	1	4
918	4	9	20	9	7	20	12	6	19	NA	62.39	4	4	4	3	2	2	58	2	7	4	2	3
919	NA	NA	NA	NA	NA	NA	NA	NA	NA	17.83	21.45	2	4	2	2	4	3	66	2	1	4	2	2
920	3	4	6	3	4	6	3	4	6	100	99.44	5	5	5	5	5	4	42	2	7	1	3	1
921	0	1	2	0	3	1	1	1	1	82.96	70.56	4	5	4	3	4	3	41	2	7	4	1	3
922	83	73	24	57	85	82	34	97	60	100	100	5	4	5	5	5	1	45	2	7	4	1	1
923	2	4	6	4	6	3	1	4	6	66.76	63.94	3	4	4	3	4	4	40	2	7	2	3	4
924	8	9	25	7	10	26	7	11	22	68.73	60.99	5	4	4	5	4	5	38	2	7	2	3	2
925	-6	7	20	-6	7	20	-6	7	32	30	30.42	4	5	4	5	5	4	41	2	7	2	2	1
926	6	7	34	18	-5	13	18	12	71	85.63	100	5	4	5	5	4	4	41	2	7	1	3	1
927	-6	-5	-4	-5	-5	-4	-6	-5	10	100	84.37	5	5	5	4	5	4	41	2	7	1	3	4
928	-4	0	0	1	1	2	6	7	10	82.23	77.72	1	4	2	1	2	3	41	2	1	4	3	2
929	-5	-4	-3	6	8	10	12	14	17	100	100	5	5	5	5	5	4	45	2	7	1	3	3
930	7	5	14	9	5	14	14	8	18	24.05	10.28	1	2	5	1	2	2	33	2	7	2	3	3
931	17	17	29	17	17	29	17	17	29	52.66	48.89	4	4	4	2	4	8	61	2	7	4	2	1
932	17	5	41	5	17	41	29	17	41	NA	42.4	4	3	3	2	3	1	59	2	7	4	2	NA
933	9	6	5	5	4	5	5	4	3	61.97	64.37	5	5	5	5	5	3	34	2	7	3	1	4
934	17	17	29	17	17	29	17	17	29	69.03	73.59	5	5	4	1	1	4	43	2	7	7	1	1
935	NA	NA	NA	NA	NA	NA	NA	NA	NA	100	100	5	5	5	5	5	7	42	2	7	1	3	6
936	13	23	27	14	11	24	9	7	24	NA	NA	3	4	3	3	2	1	26	2	3,7	5	2	1
937	17	3	3	6	5	5	6	3	4	100	99.3	2	5	3	4	3	4	40	2	7	3	3	NA
938	5	3	7	2	2	7	5	3	7	67.13	38.75	4	4	3	4	3	4	68	2	7	3	3	2
939	NA	NA	NA	5	4	4	7	3	5	37.18	57.32	4	4	3	5	4	4	45	2	7	6	3	5
940	-1	0	12	13	25	11	12	11	24	60.98	57.38	4	5	4	2	4	1	23	2	7	2	2	3
941	NA	NA	NA	14	15	8	8	15	8	70.56	67.75	4	4	5	3	2	4	40	2	7	2	3	5
942	8	13	11	8	13	11	8	13	11	50.99	51.97	4	4	3	3	3	3	34	2	7	7	2	3
943	35	34	14	11	37	12	8	39	25	65.21	44.93	4	4	5	3	2	4	50	2	1,7	1	3	3
944	5	3	7	5	3	7	5	4	8	51.69	50.14	2	4	4	2	3	3	67	2	7	2	3	4
945	3	6	9	4	7	10	4	8	11	10	5.07	1	5	1	2	5	4	40	2	7	1	3	1
946	-4	-6	-1	7	21	31	9	21	31	40.33	46.56	2	1	1	3	2	2	49	2	2	4	3	1
947	6	6	10	6	6	10	6	6	10	49.07	23.88	3	3	4	4	2	8	42	2	7	7	1	3
948	2	1	1	2	1	1	2	1	1	63.66	70	4	5	4	4	4	4	33	2	7	2	3	3
949	6	7	13	6	6	13	6	6	13	51.96	50.98	4	3	3	2	2	1	36	2	7	4	2	1
950	8	16	24	11	-3	41	8	5	18	60.17	75.77	1	3	3	2	1	7	29	2	3,7	3	3	1
951	NA	NA	NA	6	9	10	7	10	15	100	100	5	4	5	4	5	4	44	2	7	1	1	5
952	7	3	23	11	5	30	11	6	29	100	100	5	5	5	5	5	4	40	2	7	3	3	NA
953	1	1	NA	4	4	5	5	5	4	80	50	4	5	4	4	5	4	41	2	7	4	3	3
954	NA	NA	NA	NA	NA	NA	NA	NA	NA	27.86	26.34	3	3	3	3	3	1	57	2	2	4	1	6
955	9	9	9	137	137	137	137	137	137	NA	NA	3	3	3	3	3	2	46	2	7	4	2	3
956	8	9	18	8	6	18	11	9	24	68.57	67.35	4	2	4	2	4	3	53	2	7	3	3	2
957	9	4	19	5	3	18	8	3	19	70.74	77.38	3	3	3	2	2	2	33	2	7	4	2	3
958	18	10	30	15	10	30	18	13	30	67.2	50.07	3	4	4	1	1	1	18	2	7	6	2	1
959	7	8	18	-6	7	20	-6	7	20	86.62	74.93	5	4	5	4	5	4	42	2	7	2	3	2
960	28	6	23	10	11	21	9	7	20	64.92	46.23	3	3	4	2	3	8	43	2	2	4	2	2
961	17	5	17	17	5	17	17	17	17	70.82	30.33	4	5	1	1	2	3	47	2	3	3	1	3
962	10	9	17	9	11	16	18	14	20	71.25	60.82	4	2	2	1	2	3	61	2	7	7	1	2
963	NA	NA	NA	15	15	19	22	17	22	65.1	85.43	4	4	3	2	3	3	27	1	2	6	1	5
964	NA	NA	NA	50	6	-2	30	104	-5	68.25	56.27	2	2	1	1	4	1	22	1	7	1	1	5
965	5	NA	NA	-3	NA	NA	NA	-6	NA	30.36	22.84	1	4	4	2	2	1	28	1	2	1	1	3
966	17	5	17	9	8	19	13	9	18	37.5	32.5	3	3	3	2	3	4	24	1	7	5	2	2
967	5	5	17	2	5	12	11	11	18	32	46.73	4	4	3	3	3	1	62	1	7	1	3	2
968	41	77	77	33	56	68	9	32	59	38.36	56.72	2	3	3	1	4	3	22	1	2	5	1	4
969	3	3	8	8	5	11	8	5	11	60	40	1	4	3	2	2	3	59	1	7	4	2	3
970	31	17	55	31	6	41	19	4	38	46.83	64.09	5	3	3	2	1	1	30	1	7	6	1	4
971	3	9	11	0	13	10	-2	1	14	85.49	85.63	5	5	5	5	5	7	32	1	7	1	NA	1
972	9	7	30	8	6	30	8	5	31	40.55	50.71	3	4	2	2	3	3	24	1	7	6	1	3
973	14	14	14	4	4	14	2	2	2	NA	66.23	5	4	3	5	2	1	65	1	7	4	2	1
974	8	6	15	8	7	15	14	7	15	31.41	27.46	4	4	2	1	2	2	71	1	5,7	6	1	2
975	15	15	22	15	15	22	22	22	27	82.73	94.71	5	4	4	1	1	2	58	1	7	1	NA	2
976	10	5	17	9	6	14	13	10	17	NA	NA	5	3	5	1	1	2	68	1	7	1	3	2
977	8	5	12	6	5	12	6	5	12	62.9	69.22	3	4	3	4	4	8	69	1	2	1	1	1
978	8	5	12	8	5	13	8	7	10	NA	49.03	4	3	4	4	4	1	29	1	3	6	2	1
979	NA	NA	NA	NA	NA	NA	NA	NA	NA	NA	NA	3	4	2	3	3	1	65	1	7	1	3	6
980	6	6	12	3	3	6	3	2	6	33.44	70.33	4	5	2	4	4	2	64	1	7	6	1	3
981	17	NA	NA	5	3	9	8	4	10	NA	57.94	4	5	4	2	2	3	26	1	7	6	1	1
982	4	4	8	NA	NA	NA	5	6	9	NA	NA	4	2	4	3	4	2	63	1	7	3	3	NA
983	NA	NA	NA	17	17	101	17	17	101	NA	NA	2	4	2	2	4	3	58	1	7	5	1	5
984	11	5	29	23	11	41	23	17	41	80.26	60.92	4	2	4	1	2	2	29	1	7	4	1	2
985	6	5	30	6	5	54	10	6	63	50.49	70.82	4	4	3	2	3	1	18	1	7	4	2	1
986	NA	NA	NA	NA	NA	NA	NA	NA	NA	71.19	75.91	4	3	4	2	1	9	57	1	2	1	1	6
987	17	17	41	17	17	53	17	17	41	68.11	64.92	4	5	3	2	2	7	73	1	7	6	1	2
988	3	3	7	6	6	9	6	6	18	40.24	65.57	3	4	4	2	2	2	19	1	7	5	1	2
989	NA	NA	NA	17	17	41	17	17	41	NA	30.3	3	4	2	4	4	1	19	1	7	4	1	5
990	20	4	35	0	11	23	-3	10	22	NA	63.75	4	3	3	4	3	3	34	1	9	3	7	3
991	17	17	29	17	17	29	17	17	29	70.98	78.85	4	5	2	2	2	1	68	1	7	6	1	1
992	3	3	6	2	2	6	5	4	6	72.74	69.5	4	4	5	2	1	4	68	1	7	4	2	3
993	16	9	7	10	8	21	11	9	23	51.14	51.65	4	4	3	4	3	3	67	1	7	6	1	2
994	17	17	29	17	17	29	17	17	29	88.36	68.52	5	5	5	3	2	2	55	1	7	6	2	2
995	29	17	41	29	17	41	41	17	53	NA	95.22	4	2	4	3	1	3	68	1	7	1	3	3
996	NA	NA	NA	13	1	5	1	0	5	40	20.94	4	2	3	4	4	3	28	1	2	4	1	5
997	17	17	41	65	53	77	65	53	77	80.33	80.98	4	4	4	1	1	3	27	1	7	4	2	1
998	18	18	42	18	18	42	18	18	42	NA	NA	3	4	3	1	3	1	23	1	7	6	1	1
999	6	4	8	5	2	6	10	5	17	80.5	51.81	3	4	3	3	2	2	28	1	3	4	7	2
1000	13	9	37	11	13	37	11	13	37	76.42	60.29	4	3	4	4	3	1	32	1	7	4	2	4
1001	3	9	11	5	7	11	17	13	18	40	48.13	3	3	2	3	2	1	22	1	2	3	1	3
1002	8	8	18	6	5	11	11	6	11	80.31	84.69	4	2	5	2	2	2	30	1	7	2	3	3
1003	23	12	39	23	12	40	23	12	39	60	75.63	4	2	5	2	2	3	23	1	7	2	3	1
1004	17	17	29	17	17	29	17	17	29	78.2	70	4	4	3	1	2	3	34	4	7	6	1	1
1005	21	NA	NA	7	7	22	19	12	24	49.69	74.06	4	4	4	4	4	9	27	1	9	3	2	3
1006	18	8	30	15	6	18	15	15	18	37.02	40.06	2	5	2	2	3	2	20	1	7	6	1	2
1007	17	17	18	17	17	18	17	17	19	NA	NA	3	3	4	4	2	1	26	1	7	4	2	4
1008	6	3	18	6	5	18	5	6	18	0	NA	2	2	4	4	4	2	21	1	2	5	1	NA
1009	10	5	25	9	3	34	8	3	24	35.96	39.5	4	3	3	4	2	2	22	1	2	4	3	2
1010	22	8	35	21	10	32	22	15	32	81.18	67.81	3	4	4	4	3	2	23	1	7	7	2	1
1011	NA	NA	NA	17	17	17	17	17	17	63.77	NA	3	4	3	4	3	1	25	1	2	4	2	5
1012	30	0	66	30	0	1	30	0	1	23.28	12.13	3	4	4	3	4	1	20	1	7	7	2	NA
1013	18	6	30	5	6	126	6	6	18	NA	NA	3	4	4	4	3	2	28	1	7	3	1	2
1014	5	29	41	-6	19	30	-3	8	32	27.86	36.77	4	3	4	1	3	3	31	1	1	5	1	3
1015	29	17	41	29	17	65	41	17	65	70.94	75.85	4	4	3	4	3	1	29	1	7	2	3	1
